# Supplementary material for: GPCR-mediated glucose sensing system regulates light-dependent fungal development and mycotoxin production
Source: PLoS Genet. 2019 Oct 14;15(10):e1008419. doi: 10.1371/journal.pgen.1008419 (PMC6812930; doi:10.1371/journal.pgen.1008419)
Supplement: S1 File — (XLSX) [file pgen.1008419.s005.xlsx]

## Sheet: all data
Figure 1A	strain: WT
	probe tubulin	y=-3.185243x + 38.817677
			Ct	logCop	Cop B tubulin
		WT Glu	18.58	6.35357396594232	2257220.39645996
		WT Glu	18.8	6.28450545217429	1925331.21571744
		WT St 4 h	20.4835	5.75597434795399	570130.595941724
		WT St 4 h	20.3585	5.79521782168582	624047.750004634
		WT St 8 h	21.1905	5.53401326052675	341989.884499428
		WT St8 h	20.5135	5.74655591425835	557899.425583344
	probe gprH	y= -2.922441x + 37.486748
			Ct	logCop	Cop gprH	Cop b tub	cop gprH /cop b tub
		WT Glu	21.7596	5.38151086711417	240719.275216911	2257220.39645996	0.123019535177806
		WT Glu	21.5783	5.44354804767658	277682.203966367	1925331.21571744	0.125027461899438
		WT St 4 h	19.5227	6.14693264979515	1402596.17367281	570130.595941724	2.24757828813965
		WT St 4 h	19.6192	6.11391230823822	1299907.07722865	624047.750004634	2.28001634446842
		WT St 8h	20.3794	5.86912289537218	739814.595993711	341989.884499428	1.3260716216371
		WT St 8h	21.0115	5.63749550461412	434005.771224062	557899.425583344	1.26906025849074
	probe gprI	y= -3.438164x + 41.364536
			Ct	logCop	Cop gprI	Cop b tub	cop gprI/cop b tub
		WT Glu	ND	ND	ND	ND	ND
		WT Glu	ND	ND	ND	ND	ND
		WT St 4 h	ND	ND	ND	ND	ND
		WT St 4 h	ND	ND	ND	ND	ND
		WT St 8h	ND	ND	ND	ND	ND
		WT St 8h	ND	ND	ND	ND	ND
	probe gprM	y= -3.406955x + 40.307472
			Ct	logCop	Cop gprM	Cop b tub	cop gprM/cop b tub
		WT Glu	21.9386	5.39158045820975	246365.821789825	2257220.39645996	0.109145665251034
		WT Glu	22.0415	5.36137753507164	229814.557319548	1925331.21571744	0.119363647897804
		WT St 4 h	22.644	5.18453340299476	152944.337633716	570130.595941724	0.262327255006301
		WT St 4 h	22.5434	5.21406123650004	163704.733251574	624047.750004634	0.268261936339493
		WT St 8h	21.7176	5.45644776640725	286053.829643958	341989.884499428	0.558196318925311
		WT St 8h	21.5919	5.49334288242727	311417.405691168	557899.425583344	0.836439446338173
	strain: ΔgprH
	probe tubulin		Ct	logCop	Cop B tubuline
		ΔgprH Glu	20.2477	5.83000323680172	676088.014264869
		ΔgprH Glu	20.0776	5.88340575585599	764549.759192075
		ΔgprH St 4 h	19.6483	6.01818354204059	1042758.02789786
		ΔgprH St 4 h	19.4978	6.06543268441372	1162606.33321157
		ΔgprH St 8 h	23.3236	4.86433122998779	73169.6925166874
		ΔgprH St8 h	23.5249	4.80113353989005	63260.6339673739
	probe gprH	y= -3.406955x + 40.307472
			Ct	logCop	Cop gprH	Cop b tub	cop gprH /cop b tub
		ΔgprH t0	0	0	0	0	0
		ΔgprH t0	0	0	0	0	0
		ΔgprH St 4 h	0	0	0	0	0
		ΔgprH St 4 h	0	0	0	0	0
		ΔgprH St 8 h	0	0	0	0	0
		ΔgprH St8 h	0	0	0	0	0
	probe gprI	y= -3.438164x + 41.364536
			Ct	logCop	Cop gprI	Cop b tub	cop gprI/cop b tub
		ΔgprH t0	ND	ND	ND	ND	ND
		ΔgprH t0	ND	ND	ND	ND	ND
		ΔgprH St 4 h	ND	ND	ND	ND	ND
		ΔgprH St 4 h	ND	ND	ND	ND	ND
		ΔgprH St 8 h	ND	ND	ND	ND	ND
		ΔgprH St 8 h	ND	ND	ND	ND	ND
	probe gprM	y= -3.406955x + 40.307472
			Ct	logCop	Cop gprM	Cop b tub	cop gprM/cop b tub
		ΔgprH t0	21.5305	5.51136484045137	324612.201817451	676088.014264869	0.46457956191168
		ΔgprH t0	22.0891	5.34740611484449	222538.991120408	764549.759192075	0.339156835241905
		ΔgprH St 4 h	20.6367	5.77371054211165	593896.194018837	1042758.02789786	0.500831720981826
		ΔgprH St 4 h	20.7806	5.73147341247536	538856.855526365	1162606.33321157	0.516761167125866
		ΔgprH St 8 h	22.7821	5.14399867330211	139315.254708795	73169.6925166874	1.50200218884373
		ΔgprH St8 h	22.7884	5.11279779157635	129657.544217163	63260.6339673739	1.7295770605782
	Table Analyzed	gprM
	Two-way RM ANOVA	Matching by cols
	Source of Variation	% of total variation	P value
	Interaction	15.08	0.0028
	Time	60.70	0.0002
	Column Factor	23.06	0.0069
	Subjects (matching)	0.3230	0.5220
	Source of Variation	P value summary	Significant?
	Interaction	**	Yes
	Time	***	Yes
	Column Factor	**	Yes
	Subjects (matching)	ns	No
	Bonferroni posttests
	WT vs ΔgprH
	Column Factor	WT	ΔgprH	Difference	95% CI of diff.
	t 0	0.1143	0.3769	0.2626	-0.04910 to 0.5743
	C starvation 4h	0.2653	0.5138	0.2485	-0.06322 to 0.5602
	C starvation 8h	0.6973	1.977	1.279	0.9678 to 1.591
	Column Factor	Difference	t	P value	Summary
	t 0	0.2626	2.770	P > 0.05	ns
	C starvation 4h	0.2485	2.621	P > 0.05	ns
	C starvation 8h	1.279	13.49	P<0.001	***
Figure 1B		WT			ΔgprH			ΔgprI			ΔgprM
		Glu	St 4h	St 8h	Glu	St 4h	St 8h	Glu	St 4h	St 8h	Glu	St 4h	St 8h
	gprH	1	18.2531084380292	10.4610837539267	0	0	0	0	42.0347886412931	37.8789985099293	1	14.5543428108262	0.918264305683356
	gprI	ND	ND	ND	ND	ND	ND	ND	ND	ND	ND	ND	ND
	gprM	1	2.32544713169955	6.06086078409093	1	1.29343023753285	4.07522467382604	1	1.87738106149698	0.765779543429879	0	0	0
	strain: WT
	probe: tubulin	y=-3.185243x + 38.817677
			Ct	logCop	Cop B tubuline
		wt Glu	18.58	6.35357396594232	2257220.39645996
		wt Glu	18.8	6.28450545217429	1925331.21571744
		WT St 4 h	20.4835	5.75597434795399	570130.595941724
		WT St 4 h	20.3585	5.79521782168582	624047.750004634
		WT St 8 h	21.1905	5.53401326052675	341989.884499428
		WT St 8 h	20.5135	5.74655591425835	557899.425583344
	probe gprH	y= -2.922441x + 37.486748
			Ct	logCop	Cop gprH	Cop b tub	cop gprH /cop b tub	fold increase	mean
		wt Glu	21.7596	5.38151086711417	240719.275216911	2257220.39645996	0.123019535177806	1	1
		wt Glu	21.5783	5.44354804767658	277682.203966367	1925331.21571744	0.125027461899438	1
		WT St 4 h	19.5227	6.14693264979515	1402596.17367281	570130.595941724	2.24757828813965	18.2361243668393	18.2531084380292
		WT St 4 h	19.6192	6.11391230823822	1299907.07722865	624047.750004634	2.28001634446842	18.2700925092191
		WT St 8 h	20.3794	5.86912289537218	739814.595993711	341989.884499428	1.3260716216371	10.6062428325041	10.4610837539267
		WT St8 h	21.0115	5.63749550461412	434005.771224062	557899.425583344	1.26906025849074	10.3159246753493
	probe gprI	y= -3.438164x + 41.364536
			Ct	logCop	Cop gprI	Cop b tub	cop gprI/cop b tub	fold increase	mean
		WT Glu	ND	ND	ND	ND	ND	ND	ND
		WT Glu	ND	ND	ND	ND	ND	ND
		WT St 4 h	ND	ND	ND	ND	ND	ND	ND
		WT St 4 h	ND	ND	ND	ND	ND	ND
		WT St 8h	ND	ND	ND	ND	ND	ND	ND
		WT St 8h	ND	ND	ND	ND	ND	ND
	probe gprM	y= -3.406955x + 40.307472
			Ct	logCop	Cop gprM	Cop b tub	cop gprM /cop b tub	fold increase	mean
		wt Glu	21.9386	5.39158045820975	246365.821789825	2257220.39645996	0.109145665251034	1	1
		wt Glu	22.0415	5.36137753507164	229814.557319548	1925331.21571744	0.119363647897804	1
		WT St 4 h	22.644	5.18453340299476	152944.337633716	570130.595941724	0.262327255006301	2.24743413144654	2.32544713169955
		WT St 4 h	22.5434	5.21406123650004	163704.733251574	624047.750004634	0.268261936339493	2.40346013195256
		WT St 8 h	21.7176	5.45644776640725	286053.829643958	341989.884499428	0.558196318925311	7.00748897230678	6.06086078409093
		WT St8 h	21.5919	5.49334288242727	311417.405691168	557899.425583344	0.836439446338173	5.11423259587509
	strain: ΔgprH
	probe: tubulin
			Ct	logCop	Cop B tubuline
		ΔgprH Glu	20.2477	5.83000323680172	676088.014264869
		ΔgprH Glu	20.0776	5.88340575585599	764549.759192075
		ΔgprH St 4 h	19.6483	6.01818354204059	1042758.02789786
		ΔgprH St 4 h	19.4978	6.06543268441372	1162606.33321157
		ΔgprH St 8 h	23.3236	4.86433122998779	73169.6925166874
		ΔgprH St 8 h	23.5249	4.80113353989005	63260.6339673739
	probe gprH	y= -3.406955x + 40.307472
			Ct	logCop	Cop gprH	Cop b tub	cop gprH /cop b tub	fold increase	mean
		ΔgprH t0	0	0	0	0	0	0	0
		ΔgprH t0	0	0	0	0	0	0
		ΔgprH St 4 h	0	0	0	0	0	0	0
		ΔgprH St 4 h	0	0	0	0	0	0
		ΔgprH St 8 h	0	0	0	0	0	0	0
		ΔgprH St8 h	0	0	0	0	0	0
	probe gprI	y= -3.438164x + 41.364536
			Ct	logCop	Cop gprI	Cop b tub	cop gprI/cop b tub	fold increase	mean
		ΔgprH t0	ND	ND	ND	ND	ND	ND	ND
		ΔgprH t0	ND	ND	ND	ND	ND	ND
		ΔgprH St 4 h	ND	ND	ND	ND	ND	ND	ND
		ΔgprH St 4 h	ND	ND	ND	ND	ND	ND
		ΔgprH St 8 h	ND	ND	ND	ND	ND	ND	ND
		ΔgprH St 8 h	ND	ND	ND	ND	ND	ND
	probe gprM	y= -3.406955x + 40.307472
			Ct	logCop	Cop gprM	Cop b tub	cop gprM /cop b tub	fold increase	mean
		ΔgprH Glu	21.5305	5.51136484045137	324612.201817451	676088.014264869	0.46457956191168	1	1
		ΔgprH Glu	22.0891	5.34740611484449	222538.991120408	764549.759192075	0.339156835241905	1
		ΔgprH St 4 h	20.6367	5.77371054211165	593896.194018837	1042758.02789786	0.500831720981826	1.11232006203516	1.29450829491827
		ΔgprH St 4 h	20.7806	5.73147341247536	538856.855526365	1162606.33321157	0.516761167125866	1.47669652780138
		ΔgprH St 8 h	22.7821	5.14399867330211	139315.254708795	73169.6925166874	1.50200218884373	3.72288667512887	4.07576136505225
		ΔgprH St8 h	22.7884	5.11279779157635	129657.544217163	63260.6339673739	1.7295770605782	4.42863605497563
	strain: ΔgprI
	probe: tubulin		Ct	logCop	Cop B tub
		DgprI Glu	21.6869	5.36251150077151	230415.399271348
		DgprI Glu	21.6399	5.37785674593302	238702.378207617
		DgprI St 4 h	22.0725	5.23661519153151	172430.938327376
		DgprI St 4 h	22.2246	5.18695536623223	153799.656758484
		DgprI St 8 h	23.1287	4.89177161834873	77942.0130485049
		DgprI St8 h	22.5878	5.0683725355373	117050.301187545
	probe gprH	y= -2.959665x + 37.579830
			Ct	logCop	Cop gprH	Cop b tub	cop gprH /cop b tub	fold increase	mean
		DgprI Glu	24.7145	4.34688723216986	22227.326664522	230415.399271348	0.0931173238885339	1	1
		DgprI Glu	25.2789	4.15618997420316	14328.1452080088	238702.378207617	0.0621839740456554	1
		DgprI St 4 h	20.8491	5.6529134209446	449690.197678542	172430.938327376	2.73618327150262	40.0681554774484	42.0347886412931
		DgprI St 4 h	20.7874	5.6737603749073	471802.648940867	153799.656758484	3.7310394112097	44.0014218051378
		DgprI St 8 h	21.4094	5.46360145489439	290804.722472992	77942.0130485049	2.48444232541571	35.8049003652183	37.8789985099293
		DgprI St8 h	21.554	5.41474457413255	259863.075547383	117050.301187545	3.33405650410472	39.9530966546402
	probe gprI	y= -3.438164x + 41.364536
			Ct	logCop	Cop gprI	Cop b tub	cop gprI/cop b tub	fold increase	mean
		ΔgprI t0	ND	ND	ND	ND	ND	ND	ND
		ΔgprI t0	ND	ND	ND	ND	ND	ND
		ΔgprI St 4 h	ND	ND	ND	ND	ND	ND	ND
		ΔgprI St 4 h	ND	ND	ND	ND	ND	ND
		ΔgprI St 8 h	ND	ND	ND	ND	ND	ND	ND
		Δgpr St 8 h	ND	ND	ND	ND	ND	ND
	probe gprM	y= -3.818531x + 42.715569
			Ct	logCop	Cop gprM	Cop b tub	cop gprM /cop b tub	fold increase	mean
		DgprI Glu	23.0705	5.1551735471049	142946.506860803	230415.399271348	0.671381551233824	1	1
		DgprI Glu	22.8809	5.20482614911336	160260.372964233	238702.378207617	0.620386082322833	1
		DgprI St 4 h	22.6595	5.26280656095237	183149.847317655	172430.938327376	1.23215806891413	1.83525756203718	1.87738106149698
		DgprI St 4 h	22.4133	5.32728161693594	212462.171990511	153799.656758484	1.19083391457278	1.91950456095678
		DgprI St 8 h	25.1179	4.61899877204087	41590.9434516592	77942.0130485049	0.457075206048068	0.79479980248526	0.765779543429879
		DgprI St8 h	24.7003	4.7283601992494	53500.7905332853	117050.301187545	0.533613924312891	0.736759284374497
	strain: ΔgprM
	probe: tubulin	y=-3.062838x + 38.111404
			Ct	logCop	Cop B tub
		DgprM Glu	20.5364	5.73814351265069	547196.754237823
		DgprM Glu	20.3475	5.79981833841685	630693.475732621
		DgprM St 4 h	22.5857	5.0690581741509	117235.239272734
		DgprM St 4 h	22.4929	5.09935687098044	125706.250009403
		DgprM St 8 h	22.2189	5.18881638532629	154460.126195772
		DgprM St8 h	22.3071	5.16001956355511	144550.488457701
	probe gprH	y= -2.959665x + 37.579830
			Ct	logCop	Cop gprH	Cop b tub	cop gprH /cop b tub	fold increase	mean
		DgprM Glu	22.3733	5.13792270408982	137379.744421921	547196.754237823	0.217823316250956	1	1
		DgprM Glu	22.602	5.0606504452362	114987.450586334	630693.475732621	0.21013913130113	1
		DgprM St 4 h	21.1333	5.55688903980687	360486.528645792	117235.239272734	3.15321112568522	14.4760036710321	14.5543428108262
		DgprM St 4 h	21.0113	5.59810992122419	396378.346097816	125706.250009403	3.07489907370907	14.6326819506203
		DgprM St 8 h	24.4126	4.44889201987387	28112.0178476079	154460.126195772	0.198448332643948	0.911051838065463	0.918264305683356
		DgprM St8 h	24.3014	4.48646383965753	30652.3545035248	144550.488457701	0.194478885180897	0.925476773301249
	probe gprI	y= -3.438164x + 41.364536
			Ct	logCop	Cop gprI	Cop b tub	cop gprI/cop b tub	fold increase	mean
		DgprM Glu	ND	ND	ND	ND	ND	ND	ND
		DgprM Glu	ND	ND	ND	ND	ND	ND
		DgprM St 4 h	ND	ND	ND	ND	ND	ND	ND
		DgprM St 4 h	ND	ND	ND	ND	ND	ND
		DgprM St 8 h	ND	ND	ND	ND	ND	ND	ND
		DgprM St8 h	ND	ND	ND	ND	ND	ND
	probe gprM	y= -3.818531x + 42.715569
			Ct	logCop	Cop gprM	Cop b tub	cop gprM /cop b tub	fold increase	mean
		DgprI Glu	0	0	0	0	0	0	0
		DgprI Glu	0	0	0	0	0	0
		DgprI St 4 h	0	0	0	0	0	0	0
		DgprI St 4 h	0	0	0	0	0	0
		DgprI St 8 h	0	0	0	0	0	0	0
		DgprI St8 h	0	0	0	0	0	0
Figure 1C	fmol cAMP/µg protein
		WT		ΔgprH		ΔgrpI		ΔgprM		ΔgprHΔgprM		ΔgprMΔgprI		ΔgprHΔgprI		ΔgprHΔgprIΔgprM
	YG	215.3647	124.0235	430.8091	514.3085	80.4158	92.18855	118.7863	71.0297	142.4634	149.8599	161.6998	137.442	173.3583	175.3419	178.7202	124.5899
	ST	468.9617	434.725	311.2993	588.5413	210.2124	147.0263	307.1664	418.7076	446.2734	362.1637	453.0504	442.6383	454.9243	322.5234	358.1233	320.6087
	0.5	150.2391	117.9554	269.4201	443.2144	224.2559	94.01081	187.1649	135.4576	117.7227	138.072	144.6383	154.2619	113.3761	103.4526	117.7227	118.0208
	1	966.5006	833.4994	364.2487	433.2503	421.5084	314.9012	147.6016	171.826	882.2273	816.1945	951.077	1053.507	838.8004	720.1312	895.8764	961.1699
	3	565.4245	651.8035	349.3424	309.8745	331.5635	288.757	257.9079	271.725	572.1056	633.1913	680.7044	665.4897	667.2542	703.9995	572.8167	454.5511
	5	534.3563	534.3563	447.3196	278.2483	185.7627	212.8187	125.811	121.4745	458.7708	463.2846	641.4376	676.183	559.4849	664.6215	455.426	281.0288
	10	435.6018	601.5544	377.4612	473.5552	493.3372	478.9257	225.2443	220.0398	344.5758	465.8006	624.8114	466.9978	584.8375	528.6131	182.4774	162.6138
	Within each row, compare columns (simple effects within rows)
	Number of families	7
	Number of comparisons per family	28
	Alpha	0.05
	Bonferroni's multiple comparisons test	Mean Diff,	95% CI of diff,	Significant?	Summary
	Row 1
	WT vs. gprH	-302.9	-509,3 to -96,42	Yes	***
	WT vs. DgrpI	83.39	-123,1 to 289,8	No	ns
	WT vs. ΔgprM	74.79	-131,7 to 281,2	No	ns
	WT vs. duplo HM	23.53	-182,9 to 230,0	No	ns
	WT vs. duplo MI	20.12	-186,3 to 226,6	No	ns
	WT vs. duplo HI	-4.656	-211,1 to 201,8	No	ns
	WT vs. tiplo HIM	18.04	-188,4 to 224,5	No	ns
	Row 2
	WT vs. gprH	1.923	-204,5 to 208,4	No	ns
	WT vs. DgrpI	273.2	66,78 to 479,7	Yes	**
	WT vs. ΔgprM	88.91	-117,5 to 295,3	No	ns
	WT vs. duplo HM	47.62	-158,8 to 254,1	No	ns
	WT vs. duplo MI	3.999	-202,4 to 210,4	No	ns
	WT vs. duplo HI	63.12	-143,3 to 269,6	No	ns
	WT vs. tiplo HIM	112.5	-93,97 to 318,9	No	ns
	Row 3
	WT vs. gprH	-222.2	-428,7 to -15,78	Yes	*
	WT vs. DgrpI	-25.04	-231,5 to 181,4	No	ns
	WT vs. ΔgprM	-27.21	-233,7 to 179,2	No	ns
	WT vs. duplo HM	6.2	-200,2 to 212,6	No	ns
	WT vs. duplo MI	-15.35	-221,8 to 191,1	No	ns
	WT vs. duplo HI	25.68	-180,8 to 232,1	No	ns
	WT vs. tiplo HIM	16.23	-190,2 to 222,7	No	ns
	Row 4
	WT vs. gprH	501.3	294,8 to 707,7	Yes	****
	WT vs. DgrpI	531.8	325,4 to 738,2	Yes	****
	WT vs. ΔgprM	740.3	533,8 to 946,7	Yes	****
	WT vs. duplo HM	50.79	-155,7 to 257,2	No	ns
	WT vs. duplo MI	-102.3	-308,7 to 104,2	No	ns
	WT vs. duplo HI	120.5	-85,91 to 327,0	No	ns
	WT vs. tiplo HIM	-28.52	-235,0 to 177,9	No	ns
	Row 5
	WT vs. gprH	279	72,56 to 485,4	Yes	**
	WT vs. DgrpI	298.5	92,01 to 504,9	Yes	***
	WT vs. ΔgprM	343.8	137,4 to 550,2	Yes	****
	WT vs. duplo HM	5.966	-200,5 to 212,4	No	ns
	WT vs. duplo MI	-64.48	-270,9 to 142,0	No	ns
	WT vs. duplo HI	-77.01	-283,5 to 129,4	No	ns
	WT vs. tiplo HIM	94.93	-111,5 to 301,4	No	ns
	Row 6
	WT vs. gprH	171.6	-34,87 to 378,0	No	ns
	WT vs. DgrpI	335.1	128,6 to 541,5	Yes	****
	WT vs. ΔgprM	410.7	204,3 to 617,2	Yes	****
	WT vs. duplo HM	73.33	-133,1 to 279,8	No	ns
	WT vs. duplo MI	-124.5	-330,9 to 81,99	No	ns
	WT vs. duplo HI	-77.7	-284,1 to 128,7	No	ns
	WT vs. tiplo HIM	166.1	-40,31 to 372,6	No	ns
	Row 7
	WT vs. gprH	93.07	-113,4 to 299,5	No	ns
	WT vs. DgrpI	32.45	-174,0 to 238,9	No	ns
	WT vs. ΔgprM	295.9	89,49 to 502,4	Yes	***
	WT vs. duplo HM	113.4	-93,05 to 319,8	No	ns
	WT vs. duplo MI	-27.33	-233,8 to 179,1	No	ns
	WT vs. duplo HI	-38.15	-244,6 to 168,3	No	ns
	WT vs. tiplo HIM	346	139,6 to 552,5	Yes	****
Figure 2A	1% glucose	Replicate 1		Replicate 2		Replicate 3
	WT	Germinated	No germinated	Germinated	No germinated	Germinated	No germinated
		29	7	24	17	26	4
		19	4	21	5	35	6
		26	15	25	8	11	8
	Total	74	26	70	30	72	18
	Mean (R1+R2+R3)	72	24.4
	1% glucose	Replicate 1		Replicate 2		Replicate 3
	ΔgprH	Germinated	No germinated	Germinated	No germinated	Germinated	No germinated
		18	26	18	24	21	33
		20	36	21	37	11	35
	Total	38	62	39	61	32	68
	Mean (R1+R2+R3)	36.3333333333333	63.6666666666667
	1% glucose	Replicate 1		Replicate 2		Replicate 3
	ΔgprI	Germinated	No germinated	Germinated	No germinated	Germinated	No germinated
		27	0	18	5	24	10
		14	8	24	6	13	9
				11	3	10	6
		21	4	15	0	20	8
		13	3	9	9
	Total	75	15	77	23	67	33
	Mean (R1+R2+R3)	73	23.6666666666667
	1% glucose	Replicate 1		Replicate 2		Replicate 3
	ΔgprM	Germinated	No germinated	Germinated	No germinated	Germinated	No germinated
		18	17	11	9	16	13
		15	27	22	17	14	16
		10	13	26	15	12	29
	Total	43	57	59	41	42	58
	Mean (R1+R2+R3)	48	52
	One-way analysis of variance
	P value	0.0216
	P value summary	*
	Are means signif. different? (P < 0.05)	Yes
	Number of groups	4
	F	10,87
	R squared	0,8907
	ANOVA Table	SS	df	MS
	Treatment (between columns)	1880	3	626,7
	Residual (within columns)	230,6	4	57,66
	Total	2111	7
	Tukey's Multiple Comparison Test	Mean Diff.	q	Significant? P < 0.05?	Summary	95% CI of diff
	WT vs null gprH	36,49	6,797	Yes	*	5.582 to 67.40
	WT vs null gprI	0,4623	0,08610	No	ns	-30.45 to 31.37
	WT vs null gprM	21,51	4,007	No	ns	-9.398 to 52.42
Figure 2B	1% glucose	Replicate 1		Replicate 2		Replicate 3
	WT	Germinated	No germinated	Germinated	No germinated	Germinated	No germinated
		21	6	19	1	20	4
		19	4	38	9	19	6
		38	12	31	2	40	11
	Total	78	22	88	12	79	21
	Mean (R1+R2+R3)	81.6666666666667	18.3333333333333
	1% glucose	Replicate 1		Replicate 2		Replicate 3
	ΔgprHΔgprI	Germinated	No germinated	Germinated	No germinated	Germinated	No germinated
		6	27	17	39	15	31
		8	24	14	30	10	44
		13	22
	Total	27	73	31	69	25	75
	Mean (R1+R2+R3)	27.6666666666667	72.3333333333333
	1% glucose	Replicate 1		Replicate 2		Replicate 3
	ΔgprHΔgprM	Germinated	No germinated	Germinated	No germinated	Germinated	No germinated
		8	9	9	15	5	15
		9	14	12	18	11	12
		11	10	8	10	13	7
		6	13	4	8	18	19
		8	12	8	8
	Total	42	58	41	59	47	53
	Mean (R1+R2+R3)	43.3333333333333	56.6666666666667
	1% glucose	Replicate 1		Replicate 2		Replicate 3
	ΔgprI;ΔgprM	Germinated	No germinated	Germinated	No germinated	Germinated	No germinated
		8	27	5	24	18	26
		9	25	8	19	9	15
		11	20	9	19	8	24
				10	6
	Total	28	72	32	68	35	65
	Mean (R1+R2+R3)	31.6666666666667	68.3333333333333
	1% glucose	Replicate 1		Replicate 2		Replicate 3
	ΔgprH;ΔgprI;ΔgprM	Germinated	No germinated	Germinated	No germinated	Germinated	No germinated
		14	1	20	0	19	1
		15	2	28	3	23	5
		21	0	18	1	31	2
		12	1	27	3	15	4
		29	5
	Total	91	9	93	7	88	12
	Mean (R1+R2+R3)	90.6666666666667	9.33333333333333
	One-way analysis of variance
	P value	P<0.0001
	P value summary	***
	Are means signif. different? (P < 0.05)	Yes
	Number of groups	5
	F	186,3
	R squared	0,9868
	ANOVA Table	SS	df	MS
	Treatment (between columns)	10230	4	2558
	Residual (within columns)	137,3	10	13,73
	Total	10370	14
	Tukey's Multiple Comparison Test	Mean Diff.	q	Significant? P < 0.05?	Summary	95% CI of diff
	WT vs null gprH;gprI	54,00	25,24	Yes	***	44.04 to 63.96
	WT vs null gprH;gprM	38,33	17,92	Yes	**	28.38 to 48.29
	WT vs null gprI;gprM	50,00	23,37	Yes	***	40.04 to 59.96
	WT vs Null gprH;gprI;gprM	-9,000	4,206	No	ns	-18.96 to 0.9576
Figure 2C	Length (mm)	WT	ΔgprH	ΔgprI	ΔgprM
	Replicate 1	17.728	10.13	10.87	12.82
		18.746	12.146	10.42	22
		19.867	19.488	13.25	37.51
		26.888	10.812	12	18.62
		12.516	9.21	8.55	16.43
		15.429	17.689	17.2	12.5
		10.753	16.202	18.49	14.96
		8.963	10.494	10.46	24.74
		9.638	8.672	9.59	17.36
		15.776	11.297	10.96	10.74
		31.411	13.436	10.96	9.9
		10.745	12.571	15.19	30.88
		14.851	9.031	16.71	18.9
		17.241	12.093	9.89	15.95
		7.552	15.396	9.77	27.66
		15.581	9.521	15.26	25.38
		11.975	12.068	8.5	11.31
		12.166	12.071	8.98	13.38
		22.224	11.161	10.85	9.8
		10.345	8.61	14.69	9.33
		9.708	13.798	13.22	25.55
		18.554	7.379	11.39	11.45
		22.503	13.31	12.02	8.88
		17.099	13.249	10.35	15.23
		15.501	18.908	9.03	9.03
		10.846	6.93	9.78	11.18
		8.106	10.159	13.09	9.58
		16.653	10.229	9.51	18.79
		20.678	16.953	11.98	11.11
		10.124	16.67	12.28	37.48
		16.444	15.304	11.03	10.03
		8.544	14.396	14.98	26.05
		11.935	18.14	16.22	17.91
		8.112	12.807	15.71	23.36
		27.716	15.824	7.19	13.16
		18.28	11.856	14.1	6.66
		9.031	10.262	16.68	11.14
		15.312	18.715	12.98	11.65
		6.634	30.449	15.1	14.35
		9.092	24.319	20.63	22.09
		17.655	19.65	15.3	12.23
		28.342	23.06	18.95	10.42
		30.686	6.714	12.28	9.75
		21.283	5.938	15.47	32.52
		8.341	26.892	9.02	42.1
		10.636	10.035	15.39	16.32
		12.022	13.789	10.61	33.71
		17.059	14.389	18.59	15.16
		17.325	6.811	15.38	41.02
		11.756	21.803	22.17	25.57
		10.285	13.53	15.23	10.93
		13.844	8.262	18.83	40.65
		12.135	6.966	15.61	43.21
		12.097	7.46	20.44	13.04
		10.293	30.107	12.85	22.16
		51.208	21.28	12.92	36
		39.216	27.225	16.83	33.73
		11.572	8.676	12.2	25.84
		21.116	12.379	8.62	15.12
		20.799	21.865	12.97	21.76
		21.548	8.024	9.07	9.5
		10.223	6.365	14.34	35.31
		12.11	9.1	13.08	19.51
		12.516	15.196	12.13	11.16
		13.006	22.392	11.52	11.95
		13.377	6.519	18.56	11.49
		15.677	8.459	20.44	14.83
		8.277	10.886	15.09	38.56
		14.16	6.653	22.5	23.34
		45.212	22.186	8.92	18.79
		17.68	15.258	14.76	13.55
		14.052	31.626	16.79	9
		19.502	9.308	16.66	13.42
		18.388	13.05	10.62	9.26
		6.579	11.74	24.55	14.02
		18.47	19.291	11.51	8.57
		28.147	10.128	15.64	30.88
		22.389	15.832	13.12	20.26
		11.08	10.846	22.74	9.61
		19.359	11.345	14.56	16.16
		22.462	16.882	17.71	10.37
		19.025	8.059	21.03	10.4
		11.796	19.1	19.69	11.69
		14.485	11.037	17.66	11.35
		7.204	15.653	14.56	12.13
		29.759	8.217	21.88	9.36
		30.84	17.891	17.39	10.16
		20.144	14.279	11.73	11.69
		22.089	10.287	17.6	12.08
		10.684	16.483	15.88	13.21
		17.7	7.273	27.29	10.91
		36.07	9.155	16.7	11.18
		25.73	7.43	15.31	7.67
		24.28	9.703	37.2	8.58
		21.97	12.59	21.16	7.35
		30.86	9.54	18.42	11.31
		23	8.17	22.37	10.08
		20	6.83	27.58	9.74
		24	9.66	17.35	13.62
		15	8.73	12.26	9.45
	Replicate 2	31	7.4	23.96	8.22
		31	9.25	18.65	10.55
		23	6.89	24.14	11.99
		14	9.85	14.2	11.27
		27	7.16	25.49	6.65
		27	6.49	15.4	12.65
		12	10.05	33.04	12.14
		19	7	9.59	10.85
		22	11	15.31	14.1
		20	7	21.88	17.72
		21	9	23.89	13.51
		14	8	14.61	12.2
		17	8	15.42	11.27
		11	8	15.16	12.04
		41	8	16.56	12.03
		33	9	15.32	10.54
		25	7	12.71	12.77
		18	8	15.43	9.38
		23	7	14.92	9.33
		18	13	18.18	13.19
		18	14.91	18.18	10.23
		14.11	8.22	15.67	15.22
		17.95	7.34	18.1	11.13
		16.85	6.03	18.81	10.88
		21.5	8.23	8.16	12.07
		19.21	10.12	29.38	9.43
		19.42	8	23.71	11.81
		29.5	8	30.24	10.08
		14.63	8	17.27	15.4
		14.58	9	14.67	11.44
		30.74	11	18.2	10.85
		23.35	8	33.44	8.75
		16.01	15	18.19	10.66
		21.04	18.08	16.37	7.88
		17.02	10.42	17.72	21.2
		16.25	8.96	20.16	10.53
		15.26	12.43	24.59	12.55
		28.87	11.85	16.74	10.17
		29.48	16.46	18.48	25.27
		13.12	11.3	19.2	23.16
		11.36	7.07	39.93	10.85
		41.03	11.94	20.59	25.78
		28.49	15	19.16	12.56
		48.96	12	9.49	12.43
		27.19	33	20.01	11.05
		33.13	11	26.17	22.06
		39.48	15	19.5	25.31
		17.413	7	13.55	23.88
		30.526	25	18.9	12.24
		34.224	11	20.62	25.91
		18.832	14	17.51	11.05
		20.01	9.1	25.88	10.08
		28.143	7.03	23.45	10.36
		26.144	13	12.1	14.19
		16.965	20	15.74	11.88
		25.319	11	11.85	16.63
		20.241	7	37.22	11.15
		14.218	10.03	29.15	10.51
		20.343	12.01	13.44	6.53
		10.358	12	29.66	22.15
		37.61	12	16.79	17.02
		34.28	23.08	9.13	8.15
		19.48	14.32	9.86	14.39
		24.88	8.58	17.5	14.67
		22.65	9	14.39	7.03
		32.07	7.02	16.64	9.53
		26.7	7.1	17.73	22.92
		30.16	24	26.62	16.41
		22.92	16	29.83	7.61
		20.76	25	26.64	6.5
		20.6	17	18.91	22.86
		24.43	10	12.07	13.63
		16.4	9	19.39	10.34
		12.9	9	19.69	7.75
		32.38	10.21	12.16	7.68
		34.48	10.1	31.67	13.46
		12.74	10	11.85	12.2
		23.04	13	10.76	14.22
		9.76	14.18	15.38	10.35
		13.93	10	36.13	8.03
		18.9	7	26.69	19.17
		24.36	9	17.23	12.01
		16.31	7	11.25	9.62
		11.03	11	16.84	6.85
		29	9	25.07	7.71
		18	8	24.85	13.31
		18	11	17.02	8.94
		18	8	8.94	10.04
		16	13	10.04	10.71
		11	8	10.71	5.93
		16	12	5.93	9.13
		35	9	9.13	9.01
		15	11	9.01	8.27
		19.81	9	8.27	11.86
		12	11	11.86	8.32
		12.46	14	8.32	16.13
		20.45	11	16.13	8.67
		12.52	8	8.67	9.21
		21	8	9.21	8.49
		21.32	10	8.49	8.11
	Replicate 3	11.35	7	8.11	11.39
		11.15	11	11.39	6.44
		10.12	10	6.44	6.6
		12.54	9	6.6	7.03
		33.98	12	7.03	10.36
		26.21	12	10.36	7
		39.92	9	7	10.32
		14	12	10.32	14.25
		17.29	11	14.25	8.04
		12.08	10	8.04	22.15
		17.61	10	6.53	17.02
		7.38	9	22.15	8.15
		17	7	17.02	14.39
		16	11	8.15	14.67
		18.76	10	19.39	7.03
		29.99	13	14.67	9.53
		10.44	10.06	10.03	22.92
		29.83	10.11	9.53	16.41
		18.5	9	18.92	7.61
		13.16	8.02	16.41	6.5
		14.14	10	7.61	22.86
		24	12	6.5	13.63
		21.37	12	22.86	10.34
		17.78	15	13.63	7.75
		20	8	10.34	7.68
		23	8	7.75	13.46
		24.43	12	7.68	12.2
		27	11	13.46	14.22
		18.68	10	12.2	10.35
		16.26	13	14.22	8.03
		14.89	13	10.35	19.17
		16	12	8.03	12.01
		13.72	10	19.17	9.62
		15	11	12.01	6.85
		29.11	9	19.62	7.71
		14	8	16.85	15.08
		31	10	7.71	16.26
		22	12	8.27	14.89
		29	9	11.86	16
		21	9	8.32	13.72
		40	12	16.13	15
		26	15.03	8.67	29.11
		52	12	9.21	14
		27	10	8.49	21
		48.49	9	8.11	22
		15	9	11.39	29
		10.915	11	6.44	21
		11.739	10	6.6	28
		11.015	14	7.03	26
		19.334	9	10.36	12
		8.289	10.28	7	27
		10.137	10.31	10.32	28.49
		21.097	8.05	14.25	15
		15.021	12	18.04	10.915
		14.808	9	16.53	11.739
		9.133	8	22.15	21.76
		28.977	10	17.02	9.5
		8.383	9.32	8.15	35.31
		13.251	14.24	14.39	19.51
		8.376	14.01	14.67	11.16
		18.232	11	17.03	11.95
		16.983	14	26.17	11.49
		13.958	12	19.5	14.83
		28.149	9	13.55	38.56
		16	11	18.9	23.34
		11	6	20.62	18.79
		16	12	17.51	13.55
		25.879	14	25.88	9
		15	10.41	23.45	13.42
		19.81	9.155	12.1	9.26
		12	7.43	25.74	14.02
		12.46	9.703	21.85	8.57
		20.45	12.59	27.22	17.91
		12.52	9.54	29.15	23.36
		21	8.17	23.44	13.16
		21.32	6.83	19.66	6.66
		21.35	9.66	16.79	11.14
		21.15	8.73	9.13	11.65
		21.12	7.4	9.86	14.35
		12.54	9.25	27.5	22.09
		33.98	6.89	24.39	12.23
		21.792	9.85	16.64	10.42
		20.754	7.16	17.73	9.75
		22.045	6.49	15.62	32.52
		21.743	10.05	14.83	42.1
		29.442	7	11.64	16.32
		22.006	11.15	17.91	33.71
		28.218	7.23	11.35	15.16
		12.315	9	21.78	41.02
		27.267	8.52	15.98	25.57
		12.674	8.37	11.05	10.93
		22.57	8.49	8.34	12.72
		43.82	12.06	14.16	14.36
		25.19	14.58	8.43	28.31
		9.76	14.23	15.37	11.63
		12.95	9.87	35.98	8.06
		17.89	7.52	27.25	19.54
		17.218	10.02	10.52	11.81
		19.745	11.236	10.89	21.97
		18.25	20.542	12.98	37.51
	t-test			t-test			t-test
	Table Analyzed	Recovery simples		Table Analyzed	Recovery simples		Table Analyzed	Recovery simples
	Column A	WT		Column A	WT		Column A	WT
	vs	vs		vs	vs		vs	vs
	Column B	ΔgprH		Column C	ΔgprI		Column D	ΔgprM
	Mann Whitney test			Mann Whitney test			Mann Whitney test
	P value	P<0.0001		P value	P<0.0001		P value	P<0.0001
	Exact or approximate P value?	Gaussian Approximation		Exact or approximate P value?	Gaussian Approximation		Exact or approximate P value?	Gaussian Approximation
	P value summary	***		P value summary	***		P value summary	***
	Are medians signif. different? (P < 0.05)	Yes		Are medians signif. different? (P < 0.05)	Yes		Are medians signif. different? (P < 0.05)	Yes
	One- or two-tailed P value?	Two-tailed		One- or two-tailed P value?	Two-tailed		One- or two-tailed P value?	Two-tailed
	Sum of ranks in column A,B	119880 , 60420		Sum of ranks in column A,C	102730 , 77570		Sum of ranks in column A,D	106871 , 73429
	Mann-Whitney U	15270		Mann-Whitney U	32420		Mann-Whitney U	28280
Figure 2D	Length (mm)	WT	ΔgprHΔgprI	ΔgprHΔgprM	ΔgprIΔgprM	ΔgprHΔgprMΔgprI
	Replicate 1	17.728	37.55	28.81	48.93	27.64
		18.746	57.21	15.8	49.22	40
		19.867	23.64	26.85	20.86	40.12
		26.888	30.55	15.25	43.15	19.64
		12.516	27.49	17.06	46.46	19.69
		15.429	44.45	23.61	39.18	11.62
		10.753	24.89	23.84	39.47	21.85
		8.963	18.63	25.35	39.46	23.12
		9.638	55.22	19.52	31.58	31.68
		15.776	33.71	10.65	24.4	28.58
		31.411	33.78	18.62	27.5	21.86
		10.745	48.38	15.73	21.59	33.17
		14.851	27.71	13.72	30.03	28.37
		17.241	56.48	13.8	31.28	28.45
		7.552	36.24	20.62	23.14	22.62
		15.581	57.22	17.37	36.57	26.65
		11.975	51.37	16.43	30.84	22.59
		12.166	22.37	22.07	26.74	11.24
		22.224	25.36	29.61	27.7	20.14
		10.345	39.05	14.93	23.01	36.41
		9.708	33.26	43.06	31.13	12.2
		18.554	34.14	22.76	22.5	44.62
		22.503	29.5	19.39	32.99	30.05
		17.099	23.61	17.17	23.31	12.55
		15.501	46.87	16.18	26.87	21.25
		10.846	30.31	12.27	41.76	38.95
		8.106	33.88	30.3	28.69	20.34
		16.653	37.63	23.82	21.54	40.27
		20.678	59.56	13.88	29.63	16.79
		10.124	35.76	19.4	26.89	22.18
		16.444	34.38	17.5	26.95	28.34
		8.544	31.17	19.18	29.07	36.52
		11.935	32.6	12.8	27.73	34.15
		8.112	26.56	25.14	20.37	52.42
		27.716	54.89	23.43	45.85	46.22
		18.28	29.75	17.18	25.14	31.8
		9.031	52.49	17.22	21.02	45.11
		15.312	43.01	38.7	28.74	33.2
		6.634	32.09	15.15	28.71	37.79
		9.092	45.83	22.18	32.51	51.87
		17.655	33.34	16.64	22.36	56.92
		28.342	21.39	18.36	25.44	47.86
		30.686	46.91	17.67	24.15	54.13
		21.283	29.06	12.18	26.13	56.92
		8.341	51.53	9.84	27.65	61.56
		10.636	22.9	40.25	41.25	38.36
		12.022	24.21	15.29	25.56	56.24
		17.059	30.5	40.97	48.47	45.84
		17.325	17.94	27.96	28.76	39.45
		11.756	44.33	17.64	28.76	44.18
		10.285	36.9	18.77	20.52	37.02
		13.844	32.72	23.51	25.74	35.98
		12.135	26.69	31.9	33.57	50.36
		12.097	48.31	21.88	27.3	50.81
		10.293	46.58	25.59	30.52	30.13
		51.208	43.22	17.21	25.6	30.91
		39.216	50.59	22.5	28.45	44
		11.572	49.3	34.75	19.48	36.98
		21.116	27.97	16.56	20.24	32.13
		20.799	22.39	23.64	25.06	45.97
		21.548	25.13	17.34	24.78	38.75
		10.223	59.23	14.13	41.48	24.05
		12.11	23.67	27.48	25.64	29.11
		12.516	36.17	23.89	40.86	25.28
		13.006	21.15	22.26	47.13	48.65
		13.377	29.27	17.23	38.4	38.45
		15.677	34.67	22.93	25.66	68.56
		8.277	28.58	16.77	24.63	23.8
		14.16	24.99	16.83	31.86	61.76
		45.212	35.54	14.14	26.36	38.95
		17.68	44.95	20.82	28.41	39.99
		14.052	24.63	41.79	49.96	39.95
		19.502	21.21	18.1	47.17	30.66
		18.388	28.63	22.33	29.23	30.42
		6.579	27.06	15.5	29.43	30.09
		18.47	30.55	13.83	39.88	60.08
		28.147	35.92	16	25.5	62.27
		22.389	49.63	19.69	43.26	45.43
		11.08	46.83	23.08	48.42	43.08
		19.359	46.83	21.48	28.88	30.97
		22.462	47.09	22.48	26.33	63.46
		19.025	34.82	14.04	25.53	48.5
		11.796	39.93	26.16	44.16	35.67
		14.485	30.12	21.89	22.08	50.88
		7.204	34.18	36.11	26.67	35.67
		29.759	35.27	32.88	26.36	38.89
		30.84	24.37	30.15	22.18	27.63
		20.144	23.52	20.41	19.65	54.34
		22.089	53.86	30.06	27.61	35.68
		10.684	41.81	25.04	23.76	45.39
		17.7	36.68	25.41	28.16	27.54
		36.07	46.96	24	29.67	31.05
		25.73	27.81	27.39	24.48	29.85
		24.28	18.6	40.75	26	25.95
		21.97	34.65	19.73	21.13	14.79
		30.86	28.89	32.11	27.28	21.77
		23	13.64	21.13	16.36	13.36
		20	38.77	28.8	42.8	19.1
		24	33.95	32.14	18.7	30.45
		15	29.3	29.68	39.93	21.08
	Replicate 2	31	18.06	25.83	46.1	17.33
		31	34.18	14.19	31.25	35.76
		23	42.51	13.89	28.82	39.95
		14	44.95	16.12	26.02	40.38
		27	41.78	26.44	35.48	50.72
		27	31.75	38.25	29.17	30.21
		12	53.03	23.22	16.83	31.11
		19	27.04	22.52	26.73	40.32
		22	47.05	17.1	29.63	60.03
		20	18.05	37.02	30.4	37.39
		21	33.76	21.46	33.98	43.24
		14	26.14	42.45	49.96	28.12
		17	30.43	42.36	45.39	22.52
		11	37.58	42.98	21.81	27.49
		41	29.1	26.48	24.95	35.85
		33	31.45	14.76	32.78	27.71
		25	53.61	43.34	26.22	33.64
		18	29.12	25.5	21.37	16.76
		23	38.51	28.33	22.01	32.25
		18	63.73	25.77	16.77	36.21
		18	32.88	43.21	16.64	38.8
		14.11	26.23	28.23	12.14	31.05
		17.95	15.95	21.38	26.49	40.44
		16.85	59.78	27.9	21.25	25.95
		21.5	35.97	23.15	46.28	24.79
		19.21	35.67	29.61	45.32	21.77
		19.42	38.75	19.88	17.78	13.36
		29.5	36.77	23.98	41.51	19.1
		14.63	37.13	43.62	15.6	30.45
		14.58	30.88	30.63	30.57	31.08
		30.74	57.42	11.76	42.19	17.33
		23.35	13.78	29.8	16.33	40.41
		16.01	31.04	19.85	30.4	41.93
		21.04	46.23	43.88	17.22	36.66
		17.02	15.95	39.35	21.86	25.95
		16.25	37.77	25.68	43.15	24.79
		15.26	33.5	29.9	47.46	21.77
		28.87	38.7	15	39.18	13.36
		29.48	42.03	19.47	39.47	19.1
		13.12	75.11	27.65	19.46	30.45
		11.36	52.24	14	21.58	31.08
		41.03	52.24	29.48	34.4	17.33
		28.49	57.6	30.69	17.5	40.41
		48.96	48	24.04	21.59	21.93
		27.19	39.57	16.73	11.03	36.66
		33.13	44.61	17	19.28	38.57
		39.48	25.07	46.33	13.14	24.25
		17.413	27.94	32	16.57	31.41
		30.526	23.78	36.62	21.84	40.28
		34.224	15.62	32.65	26.74	27.86
		18.832	17.69	23.23	27.7	21.84
		20.01	34.12	30.23	44.01	33
		28.143	44.92	13.25	31.13	30.52
		26.144	35.37	42.48	13.5	20.65
		16.965	34.59	13.98	32.99	38.45
		25.319	39.34	31.38	23.31	39.48
		20.241	35.84	21.59	16.87	40.21
		14.218	26.26	26.41	41.76	41.35
		20.343	43.51	26.09	43.64	38.7
		10.358	25.13	22.15	21.86	50.41
		37.61	37.38	19.6	47.13	14.5
		34.28	53.56	32.26	37.4	15.53
		19.48	33.8	22.02	25.66	43.44
		24.88	27.89	30.72	13.63	62.77
		22.65	52.28	43.72	31.86	25.81
		32.07	24.79	18.4	26.36	13.8
		26.7	31.97	35.13	48.41	21.04
		30.16	54.92	26.28	35.96	31.91
		22.92	39.92	41.27	27.17	40.34
		20.76	30.09	34.67	19.23	33.29
		20.6	37.08	18.97	19.23	23.61
		24.43	19.26	29.96	19.88	44.89
		16.4	27.12	29.5	28.5	36.58
		12.9	41.61	51.7	23.26	37.13
		32.38	36.81	27.68	48.42	16.45
		34.48	39.81	26.38	28.88	23.37
		12.74	36.5	12.42	26.33	16
		23.04	26.28	23.13	27.32	37.2
		9.76	30.3	41.53	29.56	16.4
		13.93	45.83	41.97	56.64	24.51
		18.9	47.83	21.63	20.86	18.03
		24.36	41.09	37.67	47.13	30.08
		16.31	33.82	33.5	38.4	17.38
		11.03	39.95	28.64	25.66	20.66
		29	30.12	36.31	24.63	35.04
		18	32.18	42.43	31.86	25
		18	35.27	39.84	26.36	19.06
		18	23.37	43.47	48.41	19.51
		16	23.52	45.94	19.96	11.83
		11	51.86	40.19	27.17	20.28
		16	43.81	44.67	19.23	28.45
		35	36.68	37.5	19.53	27.18
		15	46.96	40.79	19.88	19.93
		19.81	28.81	35.07	18.5	16.94
		12	18.6	30.75	23.26	38.71
		12.46	34.65	37.14	48.42	34.76
		20.45	28.89	25.99	28.88	40.95
		12.52	14.64	21.43	26.33	41.38
		21	38.77	22.68	23.89	49.73
		21.32	33.95	31.37	28.5	29.21
	Replicate 3	11.35	29.3	27.74	31.14	31.1
		11.15	19.06	24.19	14.28	39.32
		10.12	31.43	18.13	26.86	59.03
		12.54	37.58	31.1	20.42	38.39
		33.98	29.1	12.03	17.88	41.24
		26.21	31.45	21.16	12.62	27.12
		39.92	51.61	15.57	29.33	21.52
		14	29.12	13.26	21.04	26.49
		17.29	38.51	17.37	12.9	34.85
		12.08	62.73	26.62	18.16	29.71
		17.61	32.88	19.72	16.25	31.64
		7.38	26.23	14.78	10.83	17.76
		17	15.95	18.74	19.08	31.25
		16	78.78	21.27	21.16	33.21
		18.76	35.97	33.11	36.47	38.65
		29.99	35.67	17.77	26.19	31.02
		10.44	38.75	12.85	16.85	39.44
		29.83	37.77	41.66	43.18	25.96
		18.5	37.13	17.38	29.15	24.7
		13.16	30.88	26.69	41.91	21.77
		14.14	56.42	42.31	40.71	31.81
		24	13.78	43.58	15.23	18.78
		21.37	31.04	43.22	22.95	32.46
		17.78	44.23	39.59	41.31	22.9
		20	15.95	44.3	20.52	25.06
		23	37.77	27.97	20.32	28.19
		24.43	33.5	24.77	18.56	24.02
		27	36.7	44.21	37.65	30.35
		18.68	29.53	28.23	21.25	47.52
		16.26	27.89	21.38	23.58	23.56
		14.89	41.32	27.9	24.65	26.7
		16	39.87	23.15	21.19	21.48
		13.72	42.56	29.61	26.47	20.8
		15	39.56	19.88	26.19	37.83
		29.11	31.87	24.98	28.85	39.71
		14	54.12	43.62	51.18	44.51
		11	29.78	30.63	39.15	10.31
		22	43.85	11.76	31.91	16.56
		29	26.04	29.8	27.41	44.63
		21	46.05	19.85	19.96	21.48
		40	18.15	43.88	48.17	20.8
		26	32.71	45.35	48.58	37.83
		52	27.14	25.68	29.23	39.71
		27	29.43	29.9	29.88	44.51
		48.49	37.59	16.32	65.5	10.31
		15	29.1	19.47	23.26	16.56
		20.97	31.45	27.65	48.42	44.63
		30.76	53.63	14.36	28.88	23.82
		21.03	29.12	29.48	36.33	16.66
		19.2	38.53	30.69	25.53	22.57
		23.1	63.73	24.04	43.16	15.2
		13.3	30.88	26.77	42.08	30.08
		31.5	25.23	43.21	26.67	12.6
		31.25	15.95	27.23	47.36	17.22
		23.1	58.78	21.38	31.42	21.74
		14.18	18.63	27.9	28.62	33.89
		27.325	55.22	23.15	35.73	25.73
		26.154	33.71	29.61	22.72	11.6
		12.52	33.78	19.88	23.8	17.23
		19.23	48.38	23.98	21.62	21.7
		22.1	27.71	43.62	22.37	30.89
		20.2	56.48	30.63	22.43	23.73
		21.368	36.24	11.76	22.07	29.31
		15.012	57.22	29.8	27.61	18.1
		17.23	51.37	19.85	24.93	14.13
		11.21	22.37	43.88	43.06	15.6
		41.23	25.36	42.35	23.76	13.69
		33.98	39.05	26.68	48.39	14.39
		25.289	33.26	29.9	27.17	12.64
		18.87	34.14	15.3	41.62	11.21
		19.357	29.5	19.47	30.63	11.59
		16.128	23.61	27.65	41.76	26.73
		18.746	46.87	14	29.8	28.88
		17.67	30.31	29.49	49.85	16.75
		26.128	33.88	30.69	43.88	23.15
		11.16	37.63	23.04	38.35	25.39
		15.49	58.56	27.81	26.68	29.37
		9.753	35.76	16.52	29.9	19.73
		9.963	34.38	26.35	45.3	12.85
		9.838	31.17	19.26	22.47	28.55
		16.776	32.6	16.06	27.65	30.02
		30.411	26.56	21.61	44	25.5
		10.845	53.89	23.84	39.49	19.43
		14.951	29.75	26.36	30.69	15.68
		39.92	52.49	19.52	31.56	19.24
		14	41.01	11.42	48.56	27.87
		15.29	32.09	18.62	51.36	21.37
		12.08	45.83	15.73	37.52	20.72
		16.61	33.34	12.72	36.89	12.26
		7.38	21.39	13.8	21.43	22.77
		17	45.91	21.62	45.31	27.29
		16	29.06	17.37	49.48	46.63
		18.76	51.53	15.43	49.65	19.95
		29.99	23.9	22.07	28.49	15.66
		10.44	24.21	27.61	38.47	20.31
		29.83	30.5	14.93	28.16	17.61
		17.5	17.94	43.06	41.87	24.58
		13.16	43.33	23.76	35.48	23.06
		12.14	36.9	18.39	39.05	33.27
		23.21	32.72	16.17	31.56	24.21
	t-test			t-test			t-test			t-test
	Table Analyzed	Recovery simples		Table Analyzed	Recovery simples		Table Analyzed	Recovery simples		Table Analyzed	Recovery dobles
	Column A	WT		Column A	WT		Column A	WT		Column A	WT
	vs	vs		vs	vs		vs	vs		vs	vs
	Column B	Δ gprH;ΔgprI		Column C	ΔgprH;ΔgprM		Column D	Δ gprI;ΔgprM		Column E	Δ gprHΔgprMΔgprI
	Mann Whitney test			Mann Whitney test			Mann Whitney test			Mann Whitney test
	P value	P<0.0001		P value	P<0.0001		P value	P<0.0001		P value	P<0.0001
	Exact or approximate P value?	Gaussian Approximation		Exact or approximate P value?	Gaussian Approximation		Exact or approximate P value?	Gaussian Approximation		Exact or approximate P value?	Gaussian Approximation
	P value summary	***		P value summary	***		P value summary	***		P value summary	***
	Are medians signif. different? (P < 0.05)	Yes		Are medians signif. different? (P < 0.05)	Yes		Are medians signif. different? (P < 0.05)	Yes		Are medians signif. different? (P < 0.05)	Yes
	One- or two-tailed P value?	Two-tailed		One- or two-tailed P value?	Two-tailed		One- or two-tailed P value?	Two-tailed		One- or two-tailed P value?	Two-tailed
	Sum of ranks in column A,B	56128 , 124172		Sum of ranks in column A,C	73492 , 106808		Sum of ranks in column A,D	63679 , 116621		Sum of ranks in column A,E	65740 , 114600
	Mann-Whitney U	10980		Mann-Whitney U	28340		Mann-Whitney U	18530		Mann-Whitney U	20590
Figure 3B	conidia (12,6 mm2)	Wt			cm2
		x1	x2	x3	x1	x2	x3
	Light	480000	650000	620000	3.80952e+06	5.15873e+06	4.92063e+06
	Dark	165000	152000	147000	1.30952e+06	1.20635e+06	1.16667e+06
	conidia (12,6 mm2)	ΔgprH			cm2
		x1	x2	x3	x1	x2	x3
	Light	360000	190000	165000	2.85714e+06	1.50794e+06	1.30952e+06
	Dark	580000	420000	240000	4.60317e+06	3.33333e+06	1.90476e+06
	conidia (12,6 mm2)	ΔgprM			cm2
		x1	x2	x3	x1	x2	x3
	Light	215000	147000	280000	1.70635e+06	1.16667e+06	2.22222e+06
	Dark	197000	97500	82500	1.56349e+06	773810	654762
	conidia (12,6 mm2)	ΔgprI			cm2
		x1	x2	x3	x1	x2	x3
	Light	204000	160000	170000	1.61905e+06	1.26984e+06	1.34921e+06
	Dark	94200	85000	87000	747619	674603	690476
	conidia (12,6 mm2)	ΔgprH;ΔgprM			cm2
		x1	x2	x3	x1	x2	x3
	Light	42500	15000	32000	337302	119048	253968
	Dark	25000	45000	35000	198413	357143	277778
	conidia (12,6 mm2)	ΔgprH;ΔgprI			cm2
		x1	x2	x3	x1	x2	x3
	Light	80000	85000	93000	634921	674603	738095
	Dark	110000	120000	130000	873016	952381	1.03175e+06
	conidia (12,6 mm2)	ΔgprM;ΔgprI			cm2
		x1	x2	x3	x1	x2	x3
	Light	130000	245000	150000	1.03175e+06	1.94444e+06	1.19048e+06
	Dark	185000	255000	210000	1.46825e+06	2.02381e+06	1.66667e+06
	conidia (12,6 mm2)	ΔgprH;ΔgprM;ΔgprI			cm2
		x1	x2	x3	x1	x2	x3
	Light	40000	30000	35000	317460	238095	277778
	Dark	80000	146000	104000	634921	1.15873e+06	825397
	conidia (12,6 mm2)	wt			cm2
		x1	x2	x3	x1	x2	x3
	Light	230000	134000	230000	1.8254e+06	1.06349e+06	1.8254e+06
	Dark	106000	80000	120000	841270	634921	952381
	Two-way RM ANOVA	Matching by cols					Two-way RM ANOVA	Matching by cols
	Source of Variation	P value summary	Significant?				Source of Variation	P value summary	Significant?
	Interaction	***	Yes				Interaction	***	Yes
	Time	**	Yes				Time	ns	No
	Column Factor	*	Yes				Column Factor	***	Yes
	Subjects (matching)	ns	No				Subjects (matching)	*	Yes
							Bonferroni posttests
	Bonferroni posttests
							wt vs gprHgprI
	WT veA+ vs ΔgprH veA+						Column Factor	wt	gprHgprI	Difference	95% CI of diff.
	Column Factor	WT	ΔgprH	Difference	95% CI of diff.		Light	1571000	682500	-888900	-1518000 to -259900
	Light	4630000	1892000	-2738000	-4389000 to -1087000		Dark	809500	952400	142900	-486100 to 771800
	Dark	1228000	3280000	2053000	402200 to 3704000
							Column Factor	Difference	t	P value	Summary
	Column Factor	Difference	t	P value	Summary		Light	-888900	4.318	P<0.001	***
	Light	-2738000	4.990	P<0.001	***		Dark	142900	0.6939	P > 0.05	ns
	Dark	2053000	3.741	P<0.01	**
							wt vs gprHgprM
	WT vs ΔgprM						Column Factor	wt	gprHgprM	Difference	95% CI of diff.
	Column Factor	WT	ΔgprM	Difference	95% CI of diff.		Light	1571000	236800	-1335000	-1964000 to -705700
	Light	4630000	1698000	-2931000	-4582000 to -1280000		Dark	809500	277800	-531700	-1161000 to 97220
	Dark	1228000	997400	-230200	-1881000 to 1421000
							Column Factor	Difference	t	P value	Summary
	Column Factor	Difference	t	P value	Summary		Light	-1335000	6.483	P<0.001	***
	Light	-2931000	5.342	P<0.001	***		Dark	-531700	2.583	P < 0.05	*
	Dark	-230200	0.4194	P > 0.05	ns
							wt vs gprMgprI
	WT vs ΔgprI						Column Factor	wt	gprMgprI	Difference	95% CI of diff.
	Column Factor	WT	ΔgprI	Difference	95% CI of diff.		Light	1571000	1389000	-182500	-811500 to 446400
	Light	4630000	1413000	-3217000	-4868000 to -1566000		Dark	809500	1720000	910100	281100 to 1539000
	Dark	1228000	704200	-523300	-2174000 to 1127000
							Column Factor	Difference	t	P value	Summary
	Column Factor	Difference	t	P value	Summary		Light	-182500	0.8866	P > 0.05	ns
	Light	-3217000	5.863	P<0.001	***		Dark	910100	4.420	P<0.001	***
	Dark	-523300	0.9536	P > 0.05	ns
							wt vs gprHgprMgprI
							Column Factor	wt	gprHgprMgprI	Difference	95% CI of diff.
							Light	1571000	277800	-1294000	-1923000 to -664700
							Dark	809500	873000	63490	-565500 to 692500
							Column Factor	Difference	t	P value	Summary
							Light	-1294000	6.284	P<0.001	***
							Dark	63490	0.3084	P > 0.05	ns
Figure 4B	cleistothecia (3,14 mm2)	wt			mean	ΔgprH			mean	ΔgprM			mean	ΔgprI			mean
	Light x1	28	16	24	22.6666666666667	30	42	32	34.6666666666667	30	19	23	24	42	31	37	36.6666666666667
	Light x2	24	19	18	20.3333333333333	41	39	37	39	19	7	16	14	39	30	34	34.3333333333333
	Dark x1	32	36	35	34.3333333333333	59	45	39	47.6666666666667	43	34	27	34.6666666666667	18	17	21	18.6666666666667
	Dark x2	33	20	37	30	44	39	55	46	30	32	25	29	19	21	24	21.3333333333333
	cleistothecia (3.14 mm2)	wt	cm2	ΔgprH	cm2	ΔgprM	cm2	ΔgprI	cm2
	Light x1	22.6666666666667	721.868365180467	34.6666666666667	1104.03397027601	24	764.331210191083	36.6666666666667	1167.72823779193
	Light x2	20.3333333333333	647.55838641189	39	1242.03821656051	14	445.859872611465	34.3333333333333	1093.41825902335
	Dark x1	34.3333333333333	1093.41825902335	47.6666666666667	1518.04670912951	34.6666666666667	1104.03397027601	18.6666666666667	594.47983014862
	Dark x2	30	955.414012738854	46	1464.96815286624	29	923.566878980892	21.3333333333333	679.405520169851
	cleistothecia (3.14 mm2)	ΔgprH;ΔgprI			mean	ΔgprH;ΔgprM			mean	ΔgprM;ΔgprI			mean	ΔgprH;ΔgprM;ΔgprI			mean
	Light x1	52	45	58	51.6666666666667	40	32	30	34	58	49	48	51.6666666666667	74	67	65	68.6666666666667
	Light x2	42	50	40	44	32	25	36	31	57	61	43	53.6666666666667	69	72	76	72.3333333333333
	Dark x1	71	73	65	69.6666666666667	18	10	19	15.6666666666667	37	30	39	35.3333333333333	27	39	28	31.3333333333333
	Dark x2	61	51	54	55.3333333333333	19	22	12	17.6666666666667	36	20	25	27	24	29	28	27
	cleistothecia (3.14 mm2)	ΔgprH;gprI	cm2	ΔgprH;gprM	cm2	ΔgprM;ΔgprI	cm2	ΔgprH;ΔgprM;ΔgprI veA+
	Light x1	51.6666666666667	1645.43524416136	34	1082.8025477707	51.6666666666667	1645.43524416136	68.6666666666667	2186.83651804671
	Light x2	44	1401.27388535032	31	987.261146496815	53.6666666666667	1709.12951167728	72.3333333333333	2303.6093418259
	Dark x1	69.6666666666667	2218.68365180467	15.6666666666667	498.938428874735	35.3333333333333	1125.26539278132	31.3333333333333	997.876857749469
	Dark x2	55.3333333333333	1762.20806794055	17.6666666666667	562.632696390658	27	859.872611464968	27	859.872611464968
	Two-way RM ANOVA	Matching by cols					Two-way RM ANOVA	Matching by cols
	Source of Variation	P value summary	Significant?				Source of Variation	P value summary	Significant?
	Interaction	**	Yes				Interaction	***	Yes
	Time	*	Yes				Time	**	Yes
	Column Factor	*	Yes				Column Factor	**	Yes
	Subjects (matching)	ns	No				Subjects (matching)	ns	No
	Bonferroni posttests						Bonferroni posttests
	WT vs ΔgprH						WT vs ΔgprH;gprI
	Column Factor	WT	ΔgprH	Difference	95% CI of diff.		Column Factor	WT	ΔgprH;gprI	Difference	95% CI of diff.
	Light	684.7	1173	488.3	106.1 to 870.6		Light	684.7	1523	838.6	343.3 to 1334
	Dark	1024	1492	467.1	84.86 to 849.3		Dark	1024	1990	966.0	470.6 to 1461
	Column Factor	Difference	t	P value	Summary		Column Factor	Difference	t	P value	Summary
	Light	488.3	4.444	P<0.01	**		Light	838.6	5.837	P<0.001	***
	Dark	467.1	4.251	P<0.01	**		Dark	966.0	6.723	P<0.001	***
	WT vs ΔgprM						WT vs ΔgprH;gprM
	Column Factor	WT	ΔgprM	Difference	95% CI of diff.		Column Factor	WT	ΔgprH;gprM	Difference	95% CI of diff.
	Light	684.7	605.1	-79.62	-461.9 to 302.6		Light	684.7	1035	350.3	-145.1 to 845.7
	Dark	1024	1014	-10.61	-392.9 to 371.6		Dark	1024	530.8	-493.6	-989.0 to 1.759
	Column Factor	Difference	t	P value	Summary		Column Factor	Difference	t	P value	Summary
	Light	-79.62	0.7246	P > 0.05	ns		Light	350.3	2.438	P > 0.05	ns
	Dark	-10.61	0.09661	P > 0.05	ns		Dark	-493.6	3.435	P < 0.05	*
	WT vs ΔgprI						WT vs ΔgprM;gprI
	Column Factor	WT	ΔgprI	Difference	95% CI of diff.		Column Factor	WT	ΔgprM;gprI	Difference	95% CI of diff.
	Light	684.7	1131	445.9	63.62 to 828.1		Light	684.7	1677	992.6	497.2 to 1488
	Dark	1024	636.9	-387.5	-769.7 to -5.234		Dark	1024	992.6	-31.85	-527.2 to 463.5
	Column Factor	Difference	t	P value	Summary		Column Factor	Difference	t	P value	Summary
	Light	445.9	4.058	P<0.01	**		Light	992.6	6.908	P<0.001	***
	Dark	-387.5	3.526	P < 0.05	*		Dark	-31.85	0.2216	P > 0.05	ns
							WT vs ΔgprH; gprM; gprI
							Column Factor	WT	ΔgprH;gprM;gprI	Difference	95% CI of diff.
							Light	684.7	2245	1561	1065 to 2056
							Dark	1024	928.9	-95.54	-590.9 to 399.8
							Column Factor	Difference	t	P value	Summary
							Light	1561	10.86	P<0.001	***
							Dark	-95.54	0.6649	P > 0.05	ns
Figure 6B	DARK
	VeA::GFP	WT					VeA::GFP	WT					VeA::GFP	WT					VeA::GFP	WT
	dark Glu	nucleai	mean (pixel)	background (pixel)	pixel intensity (arbitrary units)		dark starv 30 min.	nucleai	mean (pixel)	background (pixel)	pixel intensity (arbitrary units)		dark starv 60 min.	nucleai	mean (pixel)	background (pixel)	pixel intensity (arbitrary units)		dark starv 180 min.	nucleai	mean (pixel)	background (pixel)	pixel intensity (arbitrary units)
	n=25	1	25611	21646	1.18317472050263	1.18317472050263	n=25	1	24244	19990	1.2128064032016		n=25	1	24366	20479	1.1898041896577		n=25	1	30040	26633	1.12792400405512
		2	25281		1.16792940959069	1.16792940959069		2	24346		1.21790895447724			2	23689		1.1567459348601			2	31577		1.18563436338377
		3	24904	20717	1.20210455181735	1.20210455181735		3	22314	18638	1.19723146260328			3	24334	19735	1.23303775019002			3	31671		1.18916381932189
		4	23835		1.15050441666264	1.15050441666264		4	23364		1.25356797939693			4	23641		1.19792247276412			4	28817		1.08200352945594
		5	25035		1.20842786117681	1.20842786117681		5	21580	19736	1.09343331982165			5	29790	27122	1.09837032667207			5	30093		1.12991401644576
		6	24677		1.19114736689675	1.19114736689675		6	22030	19778	1.11386388916978			6	30710		1.13229112897279			6	30643		1.15056508842414
		7	24628	20645	1.19292806975054	1.19292806975054		7	22785		1.15203761755486			7	29988		1.10567067325418			7	29737	26507	1.12185460444411
		8	23675		1.1467667716154	1.1467667716154		8	22774		1.15148144402872			8	30485		1.12399528058403			8	31499		1.1883276115743
		9	26862		1.30113829014289	1.30113829014289		9	21808	20195	1.0798712552612			9	32149	27047	1.18863459903132			9	31464		1.18700720564379
		10	23929		1.15906999273432	1.15906999273432		10	22789		1.12844763555335			10	29299		1.08326246903538			10	32046		1.20896366997397
		11	26593	22413	1.1864989068844	1.1864989068844		11	22542		1.11621688536767			11	31812		1.17617480681776			11	28840	25880	1.11437403400309
		12	25964		1.158434836925	1.158434836925		12	21860		1.08244615003714			12	28986	24802	1.16869607289735			12	30800		1.19010819165379
		13	27333		1.21951545977781	1.21951545977781		13	22821	19843	1.15007811318853			13	30593		1.23348923473913			13	29004		1.12071097372488
		14	28256	23492	1.20279243997957	1.20279243997957		14	24476		1.23348284029633			14	30767		1.24050479800016			14	32191	30083	1.07007279859057
		15	28928		1.23139792269709	1.23139792269709		15	24801		1.24986141208487			15	29188		1.17684057737279			15	32919		1.09427251271482
		16	28141		1.1978971564788	1.1978971564788		16	23139	19950	1.15984962406015			16	32912	30142	1.09189834782032			16	29317	25642	1.14331955385695
		17	26644	23205	1.14820081878905	1.14820081878905		17	22340		1.11979949874687			17	32850		1.08984141729149			17	29643		1.15603307074331
		18	26219		1.12988580047404	1.12988580047404		18	22868		1.1462656641604			18	32819		1.08881295202707			18	28678		1.11839950081897
		19	29368	25513	1.15109943950143	1.15109943950143		19	24027		1.20436090225564			19	28689	25592	1.12101437949359			19	30533	26883	1.13577353717963
		20	29761		1.1665033512327	1.1665033512327		20	22907	19271	1.18867728711535			20	29347		1.14672553923101			20	30604		1.13841461146449
		21	28756		1.12711166856113	1.12711166856113		21	22939		1.19033781329459			21	29709		1.16087058455767			21	30157		1.12178700293866
		22	25921	22302	1.16227244193346	1.16227244193346		22	23713	19958	1.18814510471991			22	30051	26654	1.12744803781796			22	30405		1.131012163821
		23	27381	23703	1.15517023161625	1.15517023161625		23	22693		1.13703777933661			23	30333		1.13802806333008			23	30543	27583	1.10731247507523
		24	27778		1.17191916635025	1.17191916635025		24	22665		1.13563483314961			24	30738		1.15322278082089			24	32893		1.19250987927347
		25	24797	20695	1.19821212853346	1.19821212853346		25	22861		1.14545545645856			25	30585		1.14748255421325			25	30734	26357	1.16606594073681
				mean	1.18040412882498	1.18040412882498				mean	1.16193197301363					mean	1.15083139885809					mean	1.14286096637274
				SD	0.037104645364949	0.037104645364949				SD	0.0497688033448524					SD	0.0463971025698312					SD	0.0375507020662989
	VeA::GFP	WT					VeA::GFP	WT					VeA::GFP	WT					veA_gfp	WT
	dark Glu	nucleai	mean (pixel)	background (pixel)	pixel intensity (arbitrary units)		dark starv 30 min.	nucleai	mean (pixel)	background (pixel)	pixel intensity (arbitrary units)		dark starv 60 min.	nucleai	mean (pixel)	background (pixel)	pixel intensity (arbitrary units)		dark starv 180 min.	nucleai	mean (pixel)	background (pixel)	pixel intensity (arbitrary units)
	n=25	1	21821	17587	1.2407460055723		n=25	1	31083	26419	1.17667322834646		n=25	1	25363	19988	1.26891134680808		n=25	1	28219	24401	1.15646899717225
		2	21213	17969	1.18053314040848			2	31481		1.19173985463356			2	24090		1.20522313388033			2	29832		1.22257284537519
		3	21122		1.17546886304191			3	31606		1.19647183525136			3	24574		1.22943766259756			3	28531		1.16925535838695
		4	21438		1.19305470532584			4	32110		1.21555118110236			4	22863	18868	1.21173415306339			4	29958		1.22773656817344
		5	22325		1.24241749680004			5	28895	25474	1.13429378974641			5	24231	19471	1.22744541816524			5	29699		1.21712224908815
		6	20785	17213	1.20751757392668			6	28837		1.13201695846746			6	24934		1.26305658274657			6	24947	20809	1.19885626411649
		7	20509		1.19148318131645			7	28923		1.13539294967418			7	24600		1.2461374803708			7	23856		1.14642702676726
		8	20832		1.21024806832046			8	29874		1.17272513150663			8	23505	18568	1.26588754847049			8	24990		1.20092267768754
		9	22094		1.28356474757451			9	28957		1.13672764387218			9	23412		1.26087893149505			9	25032		1.20294103512903
		10	20654		1.19990704699936			10	28728		1.1277380858915			10	22353	18378	1.21629121776037			10	23951		1.1509923590754
		11	21022		1.22128623714634			11	28629		1.1238517704326			11	22921		1.24719773642399			11	23729	19812	1.19770845951948
		12	20343		1.18183930750015			12	27236	23612	1.15348128070473			12	22078		1.2013276743933			12	25595		1.29189380173632
		13	19628	16779	1.16979557780559			13	27021		1.14437574114857			13	21606		1.17564479268691			13	25149		1.26938219261054
		14	20997		1.25138566064724			14	27225		1.15301541589023			14	22943		1.24839481989335			14	26105	21027	1.24149902506301
		15	19842		1.18254961559092			15	27705		1.17334406234118			15	23659		1.2873544455327			15	24990		1.18847196461692
		16	21011		1.25222003695095			16	25429	22242	1.14328747414801			16	23608	18218	1.29586123614008			16	24166		1.14928425357873
		17	21174		1.26193456105847			17	25033		1.12548331984534			17	21280		1.16807552969591			17	28570	23289	1.22675941431577
		18	20670		1.2318970141248			18	25829		1.16127146839313			18	22231		1.22027664946756			18	28038		1.20391601185109
		19	19781		1.17891411883903			19	29882	24446	1.22236766751207			19	22270		1.2224173893951			19	28992		1.24487955687234
		20	21379	17022	1.25596287157796			20	28778		1.17720690501514			20	17701	12922	1.36983439096115			20	28429		1.2207050538881
		21	20833		1.22388673481377			21	30264		1.23799394583981			21	17140		1.32642005881443			21	28351		1.21735583322599
		22	21300		1.2513218188227			22	29475		1.2057187269901			22	16204		1.25398545116855			22	28875		1.23985572587917
		23	21318		1.25237927388086			23	26805	22437	1.19467843294558			23	17895		1.38484754681938			23	28513		1.22431190690884
		24	21761		1.27840441781224			24	26191		1.16731292062219			24	18140		1.40380746014549			24	27481		1.17999914122547
		25	21647		1.2717072024439			25	26247		1.16980879796764			25	16325		1.26334932672961			25	27768		1.192322555713
				mean	1.22361701113204					mean	1.16690114353154					mean	1.25855191934501					mean	1.20726561111906
				SD	0.0358211493001988					SD	0.0324733575846568					SD	0.0600763662720297					SD	0.0366173255278868
	VeA::GFP	ΔgprH					VeA::GFP	ΔgprH					VeA::GFP	ΔgprH					VeA::GFP	ΔgprH
	dark Glu	nucleai	mean (pixel)	background (pixel)	pixel intensity (arbitrary units)		dark starv 30 min.	nucleai	mean (pixel)	background (pixel)	pixel intensity (arbitrary units)		dark starv 60 min.	nucleai	mean (pixel)	background (pixel)	pixel intensity (arbitrary units)		dark starv 180 min.	nucleai	mean (pixel)	background (pixel)	pixel intensity (arbitrary units)
	n=25	1	25840	20685	1.24921440657481	1.24921440657481	n=25	1	23322	20553	1.13472485768501		n=25	1	25944	20985	1.23631165117941		n=25	1	24482	19779	1.23777744071996
		2	27095		1.30988639110467	1.30988639110467		2	24319		1.18323359120323			2	25299		1.20557541100786			2	24480		1.23767632337327
		3	24337		1.17655305777133	1.17655305777133		3	23654	21503	1.10003255359717			3	23513	19163	1.2269999478161			3	24569		1.24217604530057
		4	25960		1.2550157118685	1.2550157118685		4	23671		1.10082314095708			4	23346		1.21828523717581			4	25419		1.28515091763992
		5	25037		1.21039400531786	1.21039400531786		5	24533	20871	1.17545877054286			5	26289	21220	1.23887841658812			5	24673	19953	1.23655590637999
		6	25241		1.22025622431714	1.22025622431714		6	24042		1.15193330458531			6	25430		1.19839773798303			6	25948		1.30045607176866
		7	26698	21424	1.24605619340988	1.24605619340988		7	23096	20870	1.10666027791088			7	24376		1.14872761545712			7	25147		1.26031173257154
		8	26080		1.21721273219453	1.21721273219453		8	23823		1.14149496885482			8	25193		1.18722902921772			8	26093		1.30772314940109
		9	26084		1.21739942126389	1.21739942126389		9	25242	21067	1.19817724403095			9	26924		1.26880301602262			9	25099		1.25790607928632
		10	24500	20897	1.17241709336268	1.17241709336268		10	25272		1.19960127213177			10	22983	18396	1.24934768427919			10	26178		1.311983160427
		11	25118		1.20199071637077	1.20199071637077		11	23781		1.12882707552096			11	21956		1.19352033050663			11	25949		1.30050618954543
		12	27396		1.31100157917404	1.31100157917404		12	24462	21214	1.15310643914396			12	21510		1.1692759295499			12	25591		1.28256402545983
		13	23579	19956	1.18154940869914	1.18154940869914		13	24481		1.15400207410201			13	21728		1.18112633181126			13	25211		1.26351927028517
		14	25011		1.25330727600722	1.25330727600722		14	24113	20900	1.15373205741627			14	22767	19188	1.18652282676673			14	23545	20056	1.17396290386917
		15	24261		1.21572459410704	1.21572459410704		15	24884		1.19062200956938			15	22839		1.19027517198249			15	24756		1.23434383725568
		16	25993		1.30251553417519	1.30251553417519		16	23679		1.13296650717703			16	22261		1.16015217844486			16	24140		1.20362983645792
		17	25208		1.26317899378633	1.26317899378633		17	23217	20565	1.12895696571845			17	22513		1.17328538670002			17	23920		1.19266055045872
		18	24166	18626	1.29743369483518	1.29743369483518		18	22885		1.11281303185023			18	21351	18987	1.12450624111234			18	23434		1.16842840047866
		19	24346		1.30709760549769	1.30709760549769		19	24654	20683	1.19199342455156			19	22259		1.17232843524517			19	21587	18530	1.16497571505666
		20	23126		1.24159776656287	1.24159776656287		20	22963		1.11023545907267			20	22126		1.16532364249223			20	22320		1.20453318942256
		21	23492	17615	1.33363610559183	1.33363610559183		21	24863	20863	1.19172698077937			21	21811		1.14873334386686			21	24264	20233	1.19922898235556
		22	25732	20342	1.26496902959394	1.26496902959394		22	24061		1.15328572113311			22	22458	19015	1.18106757822771			22	24794		1.2254238125834
		23	26341		1.29490708878183	1.29490708878183		23	24205	21292	1.13681194814954			23	22105		1.16250328687878			23	23329		1.153017347897
		24	24119		1.18567495821453	1.18567495821453		24	24309		1.14169641179786			24	21985		1.15619247962135			24	22724	19170	1.18539384454877
		25	25471		1.25213843279913	1.25213843279913		25	23938	20883	1.14629124167984			25	21983		1.15608729950039			25	22226		1.15941575378195
				mean	1.24724512085528	1.24724512085528				mean	1.14876829316645					mean	1.18797824837735					mean	1.23157281945299
				SD	0.0470948646161417	0.0470948646161417				SD	0.0310952551380663					SD	0.035415692795475					SD	0.0497301886402995
	VeA::GFP	ΔgprH					VeA::GFP	ΔgprH					VeA::GFP	ΔgprH					VeA::GFP	ΔgprH
	dark Glu	nucleai	mean (pixel)	background (pixel)	pixel intensity (arbitrary units)		dark starv 30 min.	nucleai	mean (pixel)	background (pixel)	pixel intensity (arbitrary units)		dark starv 60 min.	nucleai	mean (pixel)	background (pixel)	pixel intensity (arbitrary units)		dark starv 180 min.	nucleai	mean (pixel)	background (pixel)	pixel intensity (arbitrary units)
	n=25	1	23512	20901	1.1249222525238	1.1249222525238	n=25	1	22453	19189	1.170280412801		n=25	1	24338	20739	1.1735377790636		n=25	1	27628	22364	1.23537828653193
		2	24841		1.18850772690302	1.18850772690302		2	22758		1.18617742103617			2	24263		1.16992140411785			2	27760		1.24128062958326
		3	23340		1.11669298119707	1.11669298119707		3	22802		1.18847075992911			3	25572		1.23303920150441			3	27699		1.23855303165802
		4	25302		1.21056408784269	1.21056408784269		4	21992		1.14625247576358			4	26728		1.28877959400164			4	28264		1.26381684850653
		5	23587		1.12851059757906	1.12851059757906		5	22975	19557	1.17477118167408			5	25910		1.24933699792661			5	24979	20083	1.24378827864363
		6	23972		1.14693076886273	1.14693076886273		6	22436		1.14721071739019			6	25519		1.23048362987608			6	24975		1.24358910521336
		7	26777		1.28113487392948	1.28113487392948		7	24026	19513	1.23128170962948			7	26593		1.28227011909928			7	24688		1.22929841159189
		8	30316	26223	1.15608435343019	1.15608435343019		8	23007		1.17906011377031			8	25536		1.23130334153045			8	25148		1.2522033560723
		9	29366		1.11985661442245	1.11985661442245		9	22777		1.16727309998463			9	23620	18961	1.24571488845525			9	26283	20730	1.26787264833575
		10	29430	24523	1.20009786730824	1.20009786730824		10	22767		1.16676062112438			10	22355		1.17899899794315			10	27481	24540	1.11984515077425
		11	28757		1.17265424295559	1.17265424295559		11	22218	18447	1.20442348349325			11	22718		1.19814355782923			11	28766		1.17220863895681
		12	30475		1.24271092443828	1.24271092443828		12	22827		1.23743698162303			12	23322	19159	1.21779541538301			12	28045		1.14282803585982
		13	29707	25015	1.18756745952429	1.18756745952429		13	22689	18932	1.19844707373759			13	25853		1.34995561589473			13	29818		1.21507742461288
		14	29001		1.15934439336398	1.15934439336398		14	22493		1.18809423198817			14	25874		1.35105216437784			14	29538		1.20366748166259
		15	29520		1.1800919448331	1.1800919448331		15	22837		1.20626452567082			15	24037		1.25513028040311			15	29100		1.18581907090465
		16	27806	23795	1.16856482454297	1.16856482454297		16	23096		1.21994506655398			16	23576		1.23105843036917			16	29300		1.19396903015485
		17	27845	22377	1.24435804620816	1.24435804620816		17	22361		1.18112190999366			17	24012		1.25382486554227			17	25172	20326	1.23841385417692
		18	26626		1.18988246860616	1.18988246860616		18	22832	18742	1.21822644328247			18	25060		1.3085478565088			18	25336		1.24648233789235
		19	27917		1.24757563569737	1.24757563569737		19	22440		1.19731085263046			19	23116	19044	1.21382062591892			19	25228		1.24116894617731
		20	26737		1.19484291906869	1.19484291906869		20	22181		1.18349162309252			20	23000		1.20772946859903			20	27293	22433	1.21664512102706
		21	25913		1.15801939491442	1.15801939491442		21	22024	18678	1.17914123567834			21	24958	21598	1.1555699601815			21	27406		1.22168234297686
		22	26174		1.1696831568128	1.1696831568128		22	22985		1.23059214048613			22	24412		1.130289841652			22	25001	20020	1.2488011988012
		23	21626	18887	1.14502038439138	1.14502038439138		23	21917		1.17341257093907			23	24448		1.13195666265395			23	24433	19919	1.2266178020985
		24	22257		1.17842960766665	1.17842960766665		24	22921		1.22716564942713			24	27084		1.25400500046301			24	25253		1.26778452733571
		25	22927		1.21390374331551	1.21390374331551		25	24228	19637	1.23379334928961			25	25124		1.1632558570238			25	24864		1.24825543450976
				mean	1.18103805081352	1.18103805081352				mean	1.19345622603957					mean	1.22822086225275					mean	1.22420187976233
				SD	0.0424165100648103	0.0424165100648103				SD	0.0265911276060364					SD	0.0593712387562335					SD	0.0370330976260715
		Two-way RM ANOVA	Matching by cols
		Source of Variation	P value summary	Significant?
		Interaction	ns	No
		Time	ns	No
		Column Factor	ns	No
		Subjects (matching)	ns	No
		Bonferroni posttests
		gprH+ vs ΔgprH
		Column Factor	gprH+	ΔgprH	Difference	95% CI of diff.
		Glu 1%	1,202	1,214	0,01213	-0.1164 to 0.1406
		30 min starvation	1,164	1,171	0,006696	-0.1218 to 0.1352
		1 h starvation	1,205	1,208	0,003408	-0.1251 to 0.1319
		3 h starvation	1,175	1,228	0,05282	-0.07566 to 0.1813
		Column Factor	Difference	t	P value	Summary
		Glu 1%	0,01213	0,3027	P > 0.05	ns
		30 min starvation	0,006696	0,1671	P > 0.05	ns
		1 h starvation	0,003408	0,08504	P > 0.05	ns
		3 h starvation	0,05282	1,318	P > 0.05	ns
	LIGHT
	VeA::GFP	WT					VeA::GFP	WT					VeA::GFP	WT					VeA::GFP	WT
	light Glu	nucleai	mean (pixel)	background (pixel)	pixel intensity (arbitrary units)		ligth starv 30 min.	nucleai	mean (pixel)	background (pixel)	pixel intensity (arbitrary units)		light starv 60 min.	nucleai	mean (pixel)	background (pixel)	pixel intensity (arbitrary units)		light starv 180 min.	nucleai	mean (pixel)	background (pixel)	pixel intensity (arbitrary units)
	n=25	1	22633	20198	1.12055649074166		n=25	1	24251	20535	1.18095933771609		n=25	1	25529	21654	1.1789507712201		n=25	1	24363	21517	1.13226750941116
		2	23652		1.17100703039905			2	24366		1.18655953250548			2	25306		1.16865244296666			2	25690		1.19393967560534
		3	22247		1.10144568769185			3	22396	19631	1.14084865773521			3	23659		1.09259259259259			3	25243		1.17316540409908
		4	22404	19305	1.16052836052836			4	22328	19598	1.13929992856414			4	25241		1.16565068809458			4	25683		1.19361435144305
		5	22583		1.16980056980057			5	21880		1.11644045310746			5	22903	20469	1.11891152474474			5	27498	22795	1.20631717481904
		6	22785		1.18026418026418			6	21975	20058	1.09557283876757			6	23369		1.14167765889882			6	26959		1.18267163851722
		7	21468	19709	1.08924856664468			7	22796		1.1365041379998			7	22292	19071	1.16889518116512			7	26631		1.16828251809607
		8	23370		1.18575270181136			8	22341	20070	1.11315396113602			8	23385		1.22620733050181			8	27209		1.19363895591138
		9	22997		1.16682733776447			9	21837		1.08804185351271			9	23110		1.21178753080594			9	27298		1.19754332090371
		10	22574	19908	1.13391601366285			10	23071		1.14952665670154			10	21403	19406	1.10290631763372			10	27564		1.2092125466111
		11	22485		1.1294454490657			11	22090		1.10064773293473			11	21187		1.09177573946202			11	25478	22526	1.13104856610139
		12	24140	19695	1.22569179994923			12	22871	20211	1.13161149868883			12	21927		1.12990827579099			12	26733		1.18676196395277
		13	23188		1.17735465854278			13	23750		1.17510266686458			13	21834	19182	1.13825461370034			13	26862		1.19248867974785
		14	23189		1.17740543285098			14	23769		1.17604274899807			14	22156		1.15504118444375			14	27302		1.2120216638551
		15	23910		1.21401370906321			15	22082	19958	1.10642348932759			15	21935	19722	1.11220971503904			15	27324		1.21299831306046
		16	23756	20244	1.17348350128433			16	21631		1.08382603467281			16	23743		1.20388398742521			16	25967		1.15275681434786
		17	22641		1.11840545346769			17	23713		1.18814510471991			17	22080		1.11956191055674			17	25650	22594	1.13525714791538
		18	23294	19340	1.20444674250259			18	23574	20011	1.17805207136075			18	23262		1.17949498022513			18	25283		1.11901389749491
		19	22133		1.14441571871768			19	23366		1.16765778821648			19	24049	20588	1.16810763551583			19	25912		1.14685314685315
		20	24025	20587	1.16699859134405			20	23118	20353	1.13585220851963			20	25008		1.21468816786478			20	24803		1.09776931928831
		21	23474		1.14023412833341			21	22374		1.09929740087456			21	22878		1.11122984262677			21	25483		1.12786580508099
		22	23544	19767	1.19107603581727			22	21884		1.07522232594703			22	23266	20101	1.15745485299239			22	26147		1.1572541382668
		23	22956		1.16132948854151			23	22075	19395	1.13817994328435			23	23091		1.14874881846674			23	25715	22340	1.15107430617726
		24	24785	20834	1.18964193145819			24	22545		1.16241299303944			24	24211		1.20446743943087			24	26364		1.18012533572068
		25	24345		1.16852260727657			25	21798	19464	1.11991368680641			25	22388		1.11377543405801			25	25682		1.14959713518353
				mean	1.16247248750097					mean	1.13541180208005					mean	1.15299338544891					mean	1.16814157313854
				SD	0.0336123622151472					SD	0.0348303711488021					SD	0.0390769612126712					SD	0.0325358932996656
	VeA::GFP	WT					VeA::GFP	WT					VeA::GFP	WT					VeA::GFP	WT
	light Glu	nucleai	mean (pixel)	background (pixel)	pixel intensity (arbitrary units)		ligth starv 30min	nucleai	mean (pixel)	background (pixel)	pixel intensity (arbitrary units)		light starv 60min	nucleai	mean (pixel)	background (pixel)	pixel intensity (arbitrary units)		light starv 180 min.	nucleai	mean (pixel)	background (pixel)	pixel intensity (arbitrary units)
	n=25	1	25095	20851	1.20353939859		n=25	1	23656	20331	1.16354335743446		n=25	1	30141	25866	1.16527487821851		n=25	1	26485	21137	1.25301603822681
		2	24556		1.1776893194571			2	23455		1.15365697703015			2	29130		1.12618881929947			2	25474		1.20518522022993
		3	23269		1.11596566111937			3	23469	19826	1.18374861293251			3	31255		1.20834299853089			3	26181		1.23863367554525
		4	24003		1.15116780969738			4	22643		1.14208614950066			4	30430		1.17644784659398			4	26878		1.271609026825
		5	25364		1.2164404584912			5	22728		1.14637344900636			5	26716	21773	1.2270242961466			5	25475	22345	1.14007607965988
		6	23874	20742	1.15099797512294			6	23347		1.17759507717139			6	26190		1.20286593487347			6	28171		1.26072946968002
		7	23546		1.13518464950342			7	23251		1.17275295067084			7	26156		1.20130436779498			7	26076		1.16697247706422
		8	23696	19521	1.21387224015163			8	24722	20409	1.21132833553824			8	25542		1.17310430349515			8	28080		1.25665697023943
		9	22557		1.15552481942523			9	24926		1.22132392571905			9	25842		1.18688283654067			9	26830		1.20071604385769
		10	23966		1.22770349879617			10	24683		1.20941741388603			10	26516		1.21783860744959			10	27861		1.24685611993735
		11	22685		1.16208186056042			11	25007		1.22529276299672			11	27326		1.25504064667248			11	27329	22533	1.21284338525718
		12	22378		1.14635520721275			12	24739		1.21216130138664			12	25467		1.16965967023378			12	25723		1.14157014157014
		13	23787	19772	1.20306494031964			13	21829	19198	1.13704552557558			13	32508	28654	1.13450129126823			13	27228		1.20836107043004
		14	22325		1.12912199069391			14	21754		1.13313886863215			14	32292		1.12696307670831			14	25893		1.14911463187325
		15	23484		1.18774023872142			15	21286		1.10876132930514			15	32368		1.12961541146088			15	27266		1.21004748590955
		16	24216		1.22476229010722			16	23065		1.20142723200333			16	33677		1.17529838765966			16	28430		1.2617050548085
		17	22888		1.1575966012543			17	22935		1.19465569330139			17	32145		1.12183290291059			17	24718	20212	1.22293686918662
		18	23130		1.1698361319037			18	29756	26944	1.10436460807601			18	33111		1.15554547358135			18	25588		1.26598060558084
		19	23458		1.18642524782521			19	29370		1.09003859857482			19	32818		1.14532002512738			19	25478		1.26053829408272
		20	21608	19477	1.10941110027212			20	29132		1.0812054631829			20	32442		1.13219794793048			20	25322		1.25282010686721
		21	22503		1.15536273553422			21	30301		1.12459174584323			21	28742	25170	1.14191497814859			21	24960		1.23490995448249
		22	23818		1.22287826667351			22	25370	23025	1.10184581976113			22	28716		1.14088200238379			22	22614	17553	1.28832678174671
		23	24022	20990	1.14444973797046			23	25067		1.08868621064061			23	28503		1.13241954707986			23	23515		1.33965703868285
		24	23962		1.14159123392091			24	21424	19345	1.10746963039545			24	29340		1.16567342073897			24	22552		1.28479462200194
		25	23278		1.10900428775607			25	21733		1.12344275006462			25	35161	30619	1.14833926646853			25	22571		1.28587705805275
				mean	1.16791070804321					mean	1.15263815154518					mean	1.16641915749265					mean	1.23439736887193
				SD	0.0368149850795583					SD	0.0460383199899113					SD	0.0360181210703021					SD	0.0492547812377681
	VeA::GFP	ΔgprH					VeA::GFP	ΔgprH					VeA::GFP	ΔgprH					VeA::GFP	ΔgprH
	light Glu	nucleai	mean (pixel)	background (pixel)	pixel intensity (arbitrary units)		light starv 30 min.	nucleai	mean (pixel)	background (pixel)	pixel intensity (arbitrary units)		light starv 60 min.	nucleai	mean (pixel)	background (pixel)	pixel intensity (arbitrary units)		light starv 180 min.	nucleai	mean (pixel)	background (pixel)	pixel intensity (arbitrary units)
		1	23600	19553	1.20697591162481		n=25	1	23190	19829	1.16949921831661		n=25	1	25441	20435	1.24497186200147		n=25	1	26702	22991	1.16141098690792
		2	23977		1.22625684038255			2	26972	20812	1.29598308668076			2	24848		1.21595302177636			2	26832		1.16706537340699
		3	24276	19332	1.25574177529485			3	26838		1.28954449356141			3	24736		1.21047222901884			3	27193		1.18276716976208
		4	22649	18688	1.21195419520548			4	27443		1.31861426100327			4	25747		1.25994617078542			4	28422		1.23622286981862
		5	23850		1.27622003424658			5	23259	19448	1.19595845331139			5	31254	22680	1.37804232804233			5	27883	22166	1.25791753135433
		6	25901	20038	1.2925940712646			6	24104	20553	1.17277283121685			6	29031		1.28002645502646			6	28336		1.27835423621763
		7	23052		1.15041421299531			7	24438		1.18902350021895			7	27932		1.231569664903			7	28542		1.28764774880448
		8	25049		1.25007485777024			8	22627	19440	1.16394032921811			8	29649		1.30727513227513			8	27883		1.25791753135433
		9	23716		1.18355125262002			9	24430		1.25668724279835			9	27700		1.22134038800705			9	27318		1.23242804294866
		10	26054		1.30022956382873			10	22544		1.159670781893			10	28312	21833	1.29675262217744			10	27290		1.23116484706307
		11	26369		1.3159496955784			11	23550		1.21141975308642			11	26949		1.23432418815554			11	28529		1.28706126500045
		12	24035	19011	1.26426805533638			12	24312	19227	1.26447183647995			12	25916		1.18701048870975			12	30558	24124	1.26670535566241
		13	25115		1.3210772710536			13	24224	20261	1.19559745323528			13	27465		1.25795813676545			13	29946		1.24133642845299
		14	25574		1.34522118773342			14	27071		1.33611371600612			14	28723	20614	1.39337343552925			14	29450		1.22077599071464
		15	23242	19809	1.17330506335504			15	23485		1.15912343911949			15	26188		1.27039875812555			15	29706	25355	1.17160323407612
		16	23202		1.17128577919128			16	24552		1.21178619021766			16	26140		1.26807024352382			16	29823		1.17621770853875
		17	24184		1.22085920541168			17	24074	19615	1.22732602600051			17	25757		1.24949063743087			17	30317		1.19570104515875
		18	24402	18919	1.28981447222369			18	23546	19682	1.19632151204146			18	25718		1.24759871931697			18	28859		1.13819759416289
		19	22399		1.18394206881971			19	24121		1.22553602276191			19	26488	20764	1.2756694278559			19	30711		1.21124038651154
		20	22422		1.18515777789524			20	23230	19481	1.19244391971665			20	27216		1.31073010980543			20	28632		1.12924472490633
		21	23643		1.24969607273112			21	23429		1.20265900107797			21	26858		1.29348873049509			21	28996		1.14360086767896
		22	22556		1.19224060468312			22	23644		1.21369539551358			22	24874		1.19793874012714			22	28254	24202	1.16742417981985
		23	24035	19395	1.23923691673112			23	23014	19829	1.16062332946694			23	25981		1.25125216721248			23	28479		1.17672093215437
		24	25780		1.32920855890693			24	23706		1.19552171062585			24	27092	23087	1.17347424957768			24	28110		1.16147425832576
		25	24141		1.24470224284609			25	22837	19297	1.1834482043841			25	29138		1.26209555160913			25	29119		1.20316502768366
				mean	1.2431991075092					mean	1.2155112683181					mean	1.26076893833014					mean	1.20733461345942
				SD	0.0553786982624288					SD	0.0505740836447751					SD	0.0518026894021552					SD	0.0483828672764048
	VeA::GFP	ΔgprH					VeA::GFP	ΔgprH					VeA::GFP	ΔgprH					VeA::GFP	ΔgprH
	light Glu	nucleai	mean (pixel)	background (pixel)	pixel intensity (arbitrary units)		light starv 30 min.	nucleai	mean (pixel)	background (pixel)	pixel intensity (arbitrary units)		light starv 60 min.	nucleai	mean (pixel)	background (pixel)	pixel intensity (arbitrary units)		light starv 180 min.	nucleai	mean (pixel)	background (pixel)	pixel intensity (arbitrary units)
		1	23759	21136	1.12410105980318		n=25	1	23697	20433	1.15974159447952		n=25	1	27100	19896	1.36208283071974		n=25	1	30314	24856	1.21958480849694
		2	24480		1.15821347464042			2	24480		1.19806195859639			2	26325		1.3231302774427			2	29488		1.18635339555842
		3	23261		1.10053936411809			3	23728	20303	1.16869428163326			3	26983		1.35620225170889			3	29913	24586	1.2166680224518
		4	24690		1.16814912944739			4	23388		1.15194798798207			4	26925		1.35328709288299			4	28570	22456	1.27226576416103
		5	23955		1.13337433762301			5	23211		1.14323006452248			5	26216		1.31765178930438			5	25719	22347	1.15089273728017
		6	24315		1.15040688872067			6	27576	21490	1.28320148906468			6	25949	20643	1.25703628348593			6	27105		1.21291448516579
		7	26110		1.23533308099924			7	27528		1.28096789204281			7	26731		1.29491837426731			7	24611	21382	1.15101487232251
		8	23604	20406	1.15671861217289			8	24902		1.15877152163797			8	26602		1.28866928256552			8	25550		1.19493031521841
		9	23855		1.1690189160051			9	26207		1.21949744067008			9	25928		1.25601898948796			9	23862	20584	1.15924990283716
		10	22516	19517	1.15366091100067			10	29862	24231	1.23238826296892			10	25989		1.25897398633919			10	25603	21004	1.21895829365835
		11	22786		1.16749500435518			11	29093		1.20065205728199			11	27475		1.33095964733808			11	25810		1.22881355932203
		12	22582		1.1570425782651			12	28788	22497	1.27963728497133			12	26932	20287	1.32754966234534			12	22297	18782	1.18714726866148
		13	22463		1.15094532971256			13	25995		1.15548739831978			13	26193		1.29112239365111			13	22621		1.20439782770738
		14	24645		1.26274529897013			14	26280		1.16815575410055			14	25979	19787	1.31293273361298			14	23708	19497	1.2159819459404
		15	25037		1.28283035302557			15	26356	22574	1.16753787543191			15	27129		1.37105170061151			15	23065		1.18300251320716
		16	22285		1.14182507557514			16	22317	18733	1.19132013025143			16	26587		1.34365997877394			16	23455		1.20300559060368
		17	25265	19775	1.27762326169406			17	22435		1.19761917471841			17	25933		1.31060797493304			17	23091	18593	1.24191900177486
		18	22888		1.15742098609355			18	21871		1.16751187743554			18	26196		1.32389952999444			18	24938		1.34125746248588
		19	22389		1.13218710493047			19	23542	19504	1.20703445447088			19	26432	19842	1.33212377784498			19	30933	24612	1.25682593856655
		20	23942		1.2107206068268			20	22785		1.16822190319934			20	24119		1.21555286765447			20	29395		1.19433609621323
		21	23966		1.21193426042984			21	23472		1.20344544708778			21	25733		1.29689547424655			21	29111	24186	1.20363019928884
		22	23480	19789	1.18651776239325			22	22813	19682	1.15907936185347			22	27145		1.36805765547828			22	28689	22995	1.24761904761905
		23	23254	19868	1.17042480370445			23	23105		1.17391525251499			23	26837		1.35253502671102			23	25432		1.10597956077408
		24	23149		1.16513992349507			24	23536		1.19581343359415			24	25348	20567	1.23245976564399			24	27325		1.18830180474016
		25	23583		1.18698409502718			25	23432		1.1905294177421			25	25127		1.22171439684932			25	24536		1.06701456838443
				mean	1.17863546496774					mean	1.19289853266287					mean	1.30796374975575					mean	1.20208259929759
				SD	0.0466844633167523					SD	0.040075126535683					SD	0.0459110968182109					SD	0.0534118824499422
		Two-way RM ANOVA	Matching by cols
		Source of Variation	P value summary	Significant?
		Interaction	ns	No
		Time	ns	No
		Column Factor	ns	No
		Subjects (matching)	ns	No
		Bonferroni posttests
		gprH+ vs ΔgprH
		Column Factor	gprH+	ΔgprH	Difference	95% CI of diff.
		Glu 1%	1.165	1.211	0.04573	-0.04181 to 0.1333
		30 min starvation	1.144	1.204	0.06018	-0.02736 to 0.1477
		1 h starvation	1.160	1.285	0.1252	0.03764 to 0.2127
		3 h starvation	1.201	1.205	0.003439	-0.08410 to 0.09098
		Column Factor	Difference	t	P value	Summary
		Glu 1%	0.04573	1.675	P > 0.05	ns
		30 min starvation	0.06018	2.204	P > 0.05	ns
		1 h starvation	0.1252	4.584	P<0.01	**
		3 h starvation	0.003439	0.1260	P > 0.05	ns
Figure 9B		WT	ΔgprH	ΔgprI	ΔgprM	ΔgprHΔgprI	ΔgprHΔgprM	ΔgprIΔgprM	ΔgprHΔgprIΔgprM
	Normalized Averages	45.5859540262304	49.9788464250458	56.5294034691863	76.2621633055986	51.5942744323791	100	47.7859258214638	41.1824848399379
	Normalized Standard Error	11.3242137921309	3.51149344239176	4.47045550698068	5.23550980115639	4.65449160908193	2.41150754477507	12.7485545057115	0.074037512339586
	ST Densitometry Statistical Analysis (P-Values)
	Comparison	P-Value
	WT vs. ΔgprH	0.9996317
	WT vs. ΔgprI	0.9329978
	WT vs. ΔgprM	0.0391548
	WT vs. ΔgprHΔgprI	0.9973597
	WT vs. ΔgprHΔgprM	0.0070209
	WT vs. ΔgprIΔgprM	0.9999964
	WT vs. ΔgprHΔgprIΔgprM	0.9996259
	ΔgprH vs. ΔgprI	0.9955682
	ΔgprH vs. ΔgprM	0.0445383
	ΔgprH vs. ΔgprHΔgprI	0.9999996
	ΔgprH vs. ΔgprHΔgprM	0.0117408
	ΔgprH vs. ΔgprIΔgprM	0.9999965
	ΔgprH vs. ΔgprHΔgprIΔgprM	0.9769584
	ΔgprI vs. ΔgprM	0.0371669
	ΔgprI vs. ΔgprHΔgprI	0.999223
	ΔgprI vs. ΔgprHΔgprM	0.0262845
	ΔgprI vs. ΔgprIΔgprM	0.9776739
	ΔgprI vs. ΔgprHΔgprIΔgprM	0.7515927
	ΔgprM vs. ΔgprHΔgprI	0.0382426
	ΔgprM vs. ΔgprHΔgprM	0.1332647
	ΔgprM vs. ΔgprIΔgprM	0.0351528
	ΔgprM vs. ΔgprHΔgprIΔgprM	0.0379565
	ΔgprHΔgprI vs. ΔgprHΔgprM	0.0142616
	ΔgprHΔgprI vs. ΔgprIΔgprM	0.9998553
	ΔgprHΔgprI vs. ΔgprHΔgprIΔgprM	0.9467498
	ΔgprHΔgprM vs. ΔgprIΔgprM	0.0090583
	ΔgprHΔgprM vs. ΔgprHΔgprIΔgprM	0.0042859
	ΔgprIΔgprM vs. ΔgprHΔgprIΔgprM	0.9953526
Figure 9C		WT	ΔgprH	ΔgprI	ΔgprM	ΔgprH::gprH+	ΔgprI::gprI+	ΔgprM::gprM+	ΔgprHΔgprI	ΔgprHΔgprM	ΔgprIΔgprM	ΔgprHΔgprMΔgprI
	Average	19	17	16.5	16.5	16	17	15	17.5	17	17.5	16.5
	Standard Error	0.1	0.1	0.15	0.25	0.1	0.2	0.1	0.15	0	0.15	0.15
	PN Bioassay Statistical Analysis (P-Values)
	Comparison	P-Value
	WT vs. ΔgprH	0.9925758
	WT vs. ΔgprI	0.9667272
	WT vs. ΔgprM	0.9667272
	WT vs. ΔgprH::gprH+	0.9066748
	WT vs. ΔgprI::gprI+	0.9925758
	WT vs. ΔgprM::gprM+	0.6834805
	WT vs. ΔgprHΔgprI	0.9925758
	WT vs. ΔgprHΔgprM	0.9992112
	WT vs. ΔgprIΔgprM	0.9992112
	WT vs. ΔgprHΔgprIΔgprM	0.9667272
	ΔgprH vs. ΔgprI	1
	ΔgprH vs. ΔgprM	1
	ΔgprH vs. ΔgprH::gprH+	0.9999775
	ΔgprH vs. ΔgprI::gprI+	1
	ΔgprH vs. ΔgprM::gprM+	0.9925758
	ΔgprH vs. ΔgprHΔgprI	1
	ΔgprH vs. ΔgprHΔgprM	1
	ΔgprH vs. ΔgprIΔgprM	1
	ΔgprH vs. ΔgprHΔgprIΔgprM	1
	ΔgprI vs. ΔgprM	1
	ΔgprI vs. ΔgprH::gprH+	1
	ΔgprI vs. ΔgprI::gprI+	1
	ΔgprI vs. ΔgprM::gprM+	0.9992112
	ΔgprI vs. ΔgprHΔgprI	1
	ΔgprI vs. ΔgprHΔgprM	0.9999775
	ΔgprI vs. ΔgprIΔgprM	0.9999775
	ΔgprI vs. ΔgprHΔgprIΔgprM	1
	ΔgprM vs. ΔgprH::gprH+	1
	ΔgprM vs. ΔgprI::gprI+	1
	ΔgprM vs. ΔgprM::gprM+	0.9992112
	ΔgprM vs. ΔgprHΔgprI	1
	ΔgprM vs. ΔgprHΔgprM	0.9999775
	ΔgprM vs. ΔgprIΔgprM	0.9999775
	ΔgprM vs. ΔgprHΔgprIΔgprM	1
	ΔgprH::gprH+ vs. ΔgprI::gprI+	0.9999775
	ΔgprH::gprH+ vs. ΔgprM::gprM+	0.9999775
	ΔgprH::gprH+ vs. ΔgprHΔgprI	0.9999775
	ΔgprH::gprH+ vs. ΔgprHΔgprM	0.9992112
	ΔgprH::gprH+ vs. ΔgprIΔgprM	0.9992112
	ΔgprH::gprH+ vs. ΔgprHΔgprIΔgprM	1
	ΔgprI::gprI+ vs. ΔgprM::gprM+	0.9925758
	ΔgprI::gprI+ vs. ΔgprHΔgprI	1
	ΔgprI::gprI+ vs. ΔgprHΔgprM	1
	ΔgprI::gprI+ vs. ΔgprIΔgprM	1
	ΔgprI::gprI+ vs. ΔgprHΔgprIΔgprM	1
	ΔgprM::gprM+ vs. ΔgprHΔgprI	0.9925758
	ΔgprM::gprM+ vs. ΔgprHΔgprM	0.9667272
	ΔgprM::gprM+ vs. ΔgprIΔgprM	0.9667272
	ΔgprM::gprM+ vs. ΔgprHΔgprIΔgprM	0.9992112
	ΔgprHΔgprI vs. ΔgprHΔgprM	1
	ΔgprHΔgprI vs. ΔgprIΔgprM	1
	ΔgprHΔgprI vs. ΔgprHΔgprIΔgprM	1
	ΔgprHΔgprM vs. ΔgprIΔgprM	1
	ΔgprHΔgprM vs. ΔgprHΔgprIΔgprM	0.9999775
	ΔgprIΔgprM vs. ΔgprHΔgprIΔgprM	0.9999775
Figure 10		WT				ΔgprH				ΔgprI				ΔgprM
	aflR	1	1	1	1	0.75116	0.72	0.943864	1.21	0.585668	0.537279	0.440378	0.413586	0.185292	0.130451	0.135934	0.070892
	stcU	1	1	1	1	0.731801	0.44	1.343765	1.15	2.386979	2.182529	1.389029	1.472229	1.155188	2.174543	0.245936	0.25368
	laeA	1	1	1	1	0.868194	0.51	0.805327	0.87	1.408789	1.22	0.935838	1.35	0.794199	0.69	1.322051	1.25
	veA	1	1	1	1	0.179916	0.44	0.887969	0.89	3.108996	2.902199	4.233942	4.107822	5.723468	6.624836	3.170502	6.940662
	Within each row, compare columns (simple effects within rows)
	Number of families	4
	Number of comparisons per family	3
	Alpha	0.05
	Bonferroni's multiple comparisons test	Mean Diff,	95,00% CI of diff,	Significant?	Summary
	laeA
	Wild-type cells vs. DgprH	0.2366	-0,7440 to 1,217	No	ns
	Wild-type cells vs. DgprI	-0.2287	-1,209 to 0,7519	No	ns
	Wild-type cells vs. DgprM	-0.01406	-0,9946 to 0,9665	No	ns
	stcU
	Wild-type cells vs. DgprH	0.08361	-0,8970 to 1,064	No	ns
	Wild-type cells vs. DgprI	-0.8577	-1,838 to 0,1229	No	ns
	Wild-type cells vs. DgprM	0.04266	-0,9379 to 1,023	No	ns
	veA replicate 1
	Wild-type cells vs. DgprH	0.4005	-0,5800 to 1,381	No	ns
	Wild-type cells vs. DgprI	-2.588	-3,569 to -1,608	Yes	****
	Wild-type cells vs. DgprM	-4.615	-5,595 to -3,634	Yes	****
	aflR replicate 1
	Wild-type cells vs. DgprH	0.09374	-0,8868 to 1,074	No	ns
	Wild-type cells vs. DgprI	0.5058	-0,4748 to 1,486	No	ns
	Wild-type cells vs. DgprM	0.8694	-0,1112 to 1,850	No	ns
